# Supplementary material for: Signatures of selection in Mulinia lateralis underpinning its rapid adaptation to laboratory conditions
Source: Evol Appl. 2024 Feb 14;17(2):e13657. doi: 10.1111/eva.13657 (PMC10866071; doi:10.1111/eva.13657)
Supplement: Supplementary file 7 — Supplementary sheet 1. Statistics of sequencing libraries of Mulinia lateralis. [file EVA-17-e13657-s005.xlsx]

## Sheet: Sheet1
Library	Raw reads	Clean reads	Effective Rate (%)	Error Rate (%)	Q20 (%)	Q30 (%)	GC Content (%)
1	11754392	11658591	99.69	0.01	97.64	94.85	45.98
2	12075352	12017194	99.86	0.01	98.02	95.34	45.83
3	17335411	17102686	99.6	0.01	96.55	93.49	46.19
4	11070151	11018551	99.86	0.01	98.09	95.41	45.81
5	12568951	12491539	99.8	0.01	97.84	95.15	45.72
6	13548947	12812025	99.44	0.01	96.6	93.55	46.26
7	9502417	9339698	98.73	0.03	97.54	92.97	46.09
8	14303983	14088633	98.26	0.03	97.48	92.91	46.2
9	10743160	10572017	98.77	0.03	97.57	93.04	46.19
10	16605464	16392606	97.89	0.03	97.53	92.98	45.82
11	12005344	11853003	97.7	0.03	97.3	92.53	46.37
12	11596481	11381068	98.83	0.03	97.62	93.2	45.92
13	12782098	12718399	99.86	0.01	98.06	95.34	46.2
14	12209719	12139008	99.79	0.01	97.98	95.25	46.45
15	11554403	11455818	99.79	0.01	98.13	95.46	46.11
16	12367306	12265630	99.63	0.01	97.7	94.85	46.69
17	10860964	10593385	99.44	0.01	96.5	93.41	47.04
18	11299426	10921125	99.8	0.01	98	95.25	47.08
19	15572832	15257918	98.01	0.03	97.44	92.79	46.36
20	12844166	12683472	98.89	0.03	97.5	92.91	46.22
21	10467732	10315095	97.42	0.03	97.46	92.85	46.04
22	15710328	15364064	98.34	0.03	97.56	93.06	46.38
23	18198770	17873433	98.06	0.03	97.4	92.66	45.8
24	11312984	11106536	98.31	0.03	97.41	92.74	46.02
25	13783983	13677520	99.66	0.01	97.75	94.94	46.15
26	12662139	12604950	99.9	0.01	98	95.34	45.77
27	11529978	11368844	99.73	0.01	98.13	95.53	46.08
28	13143966	13051283	99.72	0.01	97.86	95.16	46.39
29	15279788	15129581	99.66	0.01	97.75	94.94	46.15
30	12707805	12474370	99.81	0.01	97.61	94.85	46.26
31	14814888	14145584	99.75	0.01	97.46	94.59	45.89
32	11461280	11369243	99.79	0.01	97.88	95.2	45.91
33	12159463	11916664	99.67	0.01	97.66	94.76	46.34
34	11265941	11183774	99.77	0.01	97.78	95.12	46.52
35	13684554	13124555	99.47	0.01	97.09	94.13	46.38
36	17499215	17383972	99.78	0.01	97.85	95.12	46.58
37	8138940	7815090	98.97	0.01	96.12	93.12	46.17
38	12009797	11899962	99.63	0.01	97.46	94.62	45.53
39	15192738	14970968	99.79	0.01	97.83	94.97	45.71
40	13194619	13139428	99.87	0.01	98.16	95.53	45.52
41	11674152	11551560	99.56	0.01	97.28	94.37	45.63
42	13988953	13867973	99.69	0.01	97.38	94.57	45.37
43	15304464	14898841	98.83	0.03	97.89	93.55	46.17
44	12084995	11175276	98.44	0.03	97.78	93.28	46.25
45	13097663	12960149	98.74	0.03	97.97	93.72	45.86
46	14969964	14728809	98.77	0.03	97.84	93.36	45.55
47	15849130	15448627	98.38	0.03	97.65	92.93	46.39
48	11701374	11095067	99.04	0.03	97.94	93.61	45.97
49	9956117	9201214	92.67	0.03	97.6	93.13	47.39
50	11253400	10725553	95.55	0.03	97.73	93.4	48.03
51	13416159	12992608	97.07	0.03	97.75	93.34	47.09
52	11859652	11499192	97.18	0.03	97.75	93.38	46.98
53	10628075	10153761	95.77	0.03	97.84	93.64	47.27
54	10812798	10348483	95.92	0.03	97.56	92.97	47.01
55	18783550	18113411	96.65	0.03	97.22	92.4	45.86
56	17323060	16937378	98	0.03	97.4	92.72	45.64
57	14047894	13948050	99.81	0.01	97.58	94.69	46.36
58	15931518	15779520	99.7	0.01	97.31	94.45	46.12
59	15971229	15714498	99.36	0.01	96.36	93.23	46.67
60	14059009	13952358	99.69	0.01	97.78	95.02	46.45
61	12468882	12337474	99.55	0.01	97.29	94.37	46.3
62	19045843	18819145	99.43	0.01	97.13	94.14	45.83
