# Supplementary material for: Signatures of selection in Mulinia lateralis underpinning its rapid adaptation to laboratory conditions
Source: Evol Appl. 2024 Feb 14;17(2):e13657. doi: 10.1111/eva.13657 (PMC10866071; doi:10.1111/eva.13657)
Supplement: Supplementary file 8 — Supplementary sheet 2. Summary of data processing in Mulinia lateralis libraries. [file EVA-17-e13657-s006.xlsx]

## Sheet: Sheet1
Sample	HQ reads	HQ reads with restriction site	Unique mapping reads	Unique mapping rate (%)	Unique sites	Sites coverage (%)	Depth (×)
G0_01	11022887	8492500	3192231	37.58	56283	74.01	56.71
G0_02	11313287	9410736	3190521	33.9	55943	73.56	57.03
G0_03	10996058	9250246	2962918	32.03	52986	69.67	55.91
G0_04	10982829	8522995	2731377	32.04	52644	69.23	51.88
G0_05	11175438	7993938	2988065	37.37	58767	77.28	50.84
G0_06	11352291	9092949	2944053	32.37	46562	61.23	63.22
G0_07	11704712	9969899	2973158	29.82	45560	59.91	65.25
G0_08	11352297	9226732	3010838	32.63	48395	63.64	62.21
G0_09	11361404	8073310	2773354	34.35	51710	68	53.63
G0_10	11575809	9881179	3549524	35.92	49602	65.22	71.56
G0_11	16745584	13731018	4376920	31.87	58707	77.2	74.55
G0_12	16382298	13657571	4958453	36.3	61686	81.12	80.38
G0_13	15850730	12982418	4288304	33.03	61386	80.72	69.85
G0_14	15757276	13237344	5156443	38.95	66196	87.05	77.89
G0_15	16130848	9957149	2918394	29.3	59282	77.95	49.22
G0_16	10604884	8735056	3365214	38.52	54400	71.53	61.86
G0_17	10722773	9245693	3294551	35.63	52570	69.13	62.66
G0_18	10457133	8607964	3122002	36.26	54045	71.07	57.76
G0_19	10481493	8861289	2879821	32.49	48215	63.4	59.72
G0_20	10712680	8965708	2910098	32.45	48206	63.39	60.36
G0_21	12091625	10047946	3730010	37.12	56007	73.65	66.59
G0_22	12118195	10133895	3165019	31.23	51453	67.66	61.51
G0_23	11859203	9787414	3180971	32.5	54965	72.28	57.87
G0_24	11868295	8826058	2720152	30.81	52393	68.9	51.91
G0_25	12033584	10295789	3238406	31.45	52097	68.51	62.16
G0_26	11255044	8930824	2914456	32.63	58067	76.361	50.19
G0_27	11241958	8630863	2201981	25.51	60168	79.12	36.59
G0_28	10703398	7640073	2472946	32.36	60574	79.65	40.82
G0_29	10638980	8391608	2669501	31.81	61359	80.69	43.5
G0_30	11089018	8596519	2723365	31.67	60373	79.39	45.1
G0_31	9194022	8200320	2816929	34.35	50001	65.75	56.33
G0_32	9043841	7515958	2657559	35.35	46363	60.97	57.32
G0_33	9047033	7760595	2682536	34.56	49513	65.11	54.17
G0_34	9216677	7967067	2810405	35.27	48402	63.65	58.06
G0_35	15101253	12837736	4645046	36.18	46744	61.47	99.37
G0_36	15016658	13203208	4419566	33.47	46132	60.66	95.8
G0_37	13742444	12266121	4567302	37.23	48129	63.29	94.89
G0_38	13962169	12349166	4591764	37.18	47638	62.64	96.38
G0_39	13994660	12250144	4529016	36.97	46656	61.35	97.07
G0_40	13919514	12522818	4539658	36.25	50704	66.67	89.53
G0_41	13742301	12153472	4287403	35.27	48436	63.69	88.51
G0_42	13852026	12297715	4303874	34.99	55203	72.59	77.96
G0_43	10428321	8843507	3022309	34.17	41929	55.13	72.08
G0_44	10414523	8618794	2955869	34.29	47144	61.99	62.69
G0_45	10228461	8699686	3075733	35.35	50155	65.95	61.32
G0_46	10295853	8985251	3085796	34.34	50297	66.14	61.35
G0_47	10476547	8615854	2898812	33.64	45448	59.76	63.78
G0_48	10146302	8733646	3170774	36.3	45240	59.49	70.08
G0_49	15810283	13706265	4745856	34.62	49094	64.56	96.66
G0_50	15949620	13178811	4463910	33.87	45444	59.76	98.22
G0_51	16253785	14066553	4648981	33.04	45826	60.26	101.44
G0_52	11713906	9916472	3495506	35.24	50261	66.09	69.54
G0_53	11658047	10010997	3341731	33.38	50197	66.01	66.57
G0_54	11443189	9690307	3314868	34.2	50936	66.98	65.07
G0_55	17676531	14867314	4838703	32.54	45519	59.86	106.3
G0_56	11259591	9459414	3204195	33.87	46046	60.55	69.58
G0_57	11178560	9771878	3308856	33.86	48429	63.68	68.32
G0_58	10966373	9321707	3092591	33.17	47201	62.07	65.51
G0_59	11044269	9543038	3272575	34.29	45993	60.48	71.15
G0_60	11252757	9252394	3201813	34.6	47752	62.79	67.05
G1_01	12355017	8933432	2651811	29.68	48241	63.43	54.97
G1_02	12313180	10085574	3326597	32.98	50126	65.91	66.36
G1_03	11277659	7507345	2481758	33.05	49784	65.46	49.85
G1_04	11308830	9654179	3237558	33.53	50855	66.87	63.66
G1_05	12378663	10552853	3711753	35.17	52933	69.61	70.12
G1_06	11786182	8715772	2679688	30.74	51108	67.21	52.43
G1_07	11823322	8314631	2426199	29.17	50502	66.41	48.04
G1_08	11606484	9606004	3290256	34.25	53710	70.63	61.25
G1_09	11623200	6405496	2112974	32.98	52921	69.59	39.92
G1_10	11792589	9777428	3395524	34.72	52881	69.54	64.21
G1_11	11141559	7186973	2276652	31.67	48440	63.7	46.99
G1_12	11159808	8929003	2903092	32.51	50836	66.85	57.1
G1_13	10972708	8804723	2985754	33.91	50290	66.13	59.37
G1_14	11001826	8950551	3010131	33.63	51734	68.03	58.18
G1_15	11156641	9429509	3214715	34.09	49520	65.12	64.91
G1_16	11866770	8697668	2648325	30.44	46726	61.44	56.67
G1_17	11949368	9177592	2943084	32.06	50904	66.94	57.81
G1_18	11691662	8972508	2897941	32.29	52672	69.26	55.01
G1_19	11729558	8730236	2697482	30.89	51729	68.02	52.14
G1_20	11883039	8592699	2670234	31.07	49363	64.91	54.09
G1_21	10465958	6962666	1825926	26.22	45053	59.24	40.52
G1_22	10153163	8460183	2921704	34.53	49314	64.85	59.24
G1_23	9610017	5179098	1741282	33.62	50957	67.01	34.17
G1_24	9761533	7259735	2467488	33.98	51943	68.3	47.5
G1_25	10053763	7055241	2235622	31.68	49327	64.86	45.32
G1_26	10409151	5554374	1962612	35.33	52312	68.79	37.51
G1_27	10405416	7863890	2509712	31.91	52284	68.75	48
G1_28	10139125	7512497	2500828	33.28	54932	72.23	45.52
G1_29	10159951	8484322	2890277	34.06	55306	72.73	52.25
G1_30	10393949	8158212	2779139	34.06	54949	72.26	50.57
G1_31	14829426	13018434	4509164	34.63	46624	61.31	96.71
G1_32	14884771	13152996	4588475	34.88	46585	61.26	98.49
G1_33	15079356	13122193	4590050	34.97	44747	58.84	102.57
G1_34	13944190	12034849	4379774	36.39	45522	59.86	96.21
G1_35	13870995	12170578	4178466	34.33	47213	62.08	88.5
G1_36	13668724	11734572	4092727	34.87	47703	62.73	85.79
G1_37	13986616	11457404	3951270	34.48	52193	68.63	75.7
G1_38	12530970	11116019	3914741	35.21	48396	63.64	80.88
G1_39	12466739	11032518	3780665	34.26	50608	66.55	74.7
G1_40	12264904	10725292	3533935	32.94	45954	60.43	76.9
G1_41	12363723	10987288	3836197	34.91	46109	60.63	83.19
G1_42	12561986	11017194	3849728	34.94	45789	60.21	84.07
G1_43	10162381	8928922	3080172	34.49	50001	65.75	61.6
G1_44	10008590	8729629	3043243	34.86	46363	60.97	65.63
G1_45	10058547	8782379	3003770	34.2	49513	65.11	60.66
G1_46	10214821	9060667	3170247	34.98	48402	63.65	65.49
G1_47	16181695	13863212	4874428	35.16	46317	60.9	105.24
G1_48	16115471	13877248	4751707	34.24	48633	63.95	97.7
G1_49	11536174	10021553	3334094	33.26	50022	65.78	66.65
G1_50	11746254	10300475	3570203	34.66	46299	60.88	77.11
G1_51	17668198	15206695	5260442	34.59	46233	60.79	113.78
G1_52	17574866	15678542	5084880	32.43	43562	57.28	116.72
G1_53	17357006	15154912	5042179	33.27	45569	59.92	110.64
G1_54	17451894	15085732	5008728	33.2	46533	61.19	107.63
G1_55	10941018	9219723	3263555	35.39	45303	59.57	72.038
G1_56	10928269	9593691	3133485	32.66	46454	61.08	67.45
G1_57	10786514	8884028	3106080	34.96	46389	61	66.95
G1_58	10854445	9505375	3331174	35.04	50555	66.48	65.89
G1_59	10988645	7315743	2517538	34.41	49400	64.96	50.96
G1_60	9227831	7644343	2631069	34.41	45240	59.49	58.15
G2_01	13302181	8252281	2690904	32.6	51121	67.22	52.63
G2_02	13309027	11409717	3763111	32.98	51055	67.14	73.7
G2_03	12903479	10880857	3681492	33.83	52953	69.63	69.52
G2_04	12888306	10689131	3694282	34.56	54247	71.33	68.1
G2_05	13202101	7744688	2601184	33.58	52920	69.59	49.15
G2_06	12309292	10267471	3468472	33.78	52370	68.86	66.23
G2_07	12299382	10681697	3496862	32.73	53154	69.9	65.78
G2_08	12097938	9889586	3679969	37.21	59000	77.58	62.37
G2_09	12093333	10309080	3537306	34.31	55352	72.79	63.9
G2_10	12226936	8454229	3058363	36.17	58410	76.81	52.36
G2_11	10565229	8103031	2807355	34.64	49761	65.43	56.41
G2_12	11042475	9050960	2812396	31.07	56906	74.83	49.42
G2_13	10818643	9224157	3294725	35.71	52776	69.4	62.42
G2_14	10828465	8684661	2932301	33.76	51940	68.3	56.45
G2_15	10971901	9422715	3377906	35.84	53658	70.56	62.95
G2_16	12809515	10982183	4000895	36.43	51437	67.64	77.78
G2_17	12680317	11125188	3626033	32.59	52895	69.56	68.55
G2_18	12350626	10531591	3670485	34.85	56172	73.86	65.34
G2_19	12338809	10745085	3746063	34.86	51420	67.62	72.85
G2_20	12639802	10598833	3499973	33.02	51764	68.07	67.61
G2_21	14759807	12786235	4763918	37.25	52214	68.66	91.23
G2_22	14752255	13015312	4330017	33.26	52071	68.47	83.15
G2_23	14511493	12684999	4409889	34.76	50795	66.79	86.81
G2_24	14526347	12616876	4063389	32.2	54647	71.86	74.35
G2_25	14697175	12438424	4539989	36.49	53997	71	84.07
G2_26	11938702	9721006	3219862	33.12	53801	70.75	59.84
G2_27	12061658	10328827	3550591	34.37	54514	71.68	65.13
G2_28	11728392	10151519	3428329	33.77	52136	68.56	65.75
G2_29	11686468	9904633	3314395	33.46	51941	68.3	63.81
G2_30	11949231	7286641	2396357	32.88	54458	71.61	44
G2_31	13446987	11259814	3914767	34.76	52621	69.19	74.39
G2_32	13340474	11449927	3900026	34.06	54193	71.26	71.96
G2_33	13044836	11003419	3786095	34.4	55412	72.87	68.32
G2_34	13045800	10927505	3520883	32.22	54764	72.01	64.29
G2_35	13238713	10997767	3771347	34.29	54704	71.93	68.94
G2_36	11042354	8764800	2976020	33.95	52259	68.72	56.94
G2_37	11057273	9354676	3083824	32.96	52974	69.66	58.21
G2_38	10866784	8985910	2924460	32.54	49479	65.06	59.1
G2_39	10863253	9286683	2887045	31.08	48507	63.78	59.51
G2_40	11032140	9190746	3144253	34.21	52611	69.18	59.76
G2_41	11471613	9746286	3086753	31.67	48519	63.8	63.61
G2_42	11504465	9372793	3039860	32.43	59031	77.62	51.49
G2_43	11253658	9712673	3215479	33.1	50308	66.15	63.91
G2_44	11233263	9579569	3162145	33	51427	67.62	61.48
G2_45	11439301	9671591	3204594	33.13	49730	65.39	64.43
G2_46	10881760	9043989	3089565	34.16	51583	67.83	59.89
G2_47	10863356	9137700	3031923	33.18	51210	67.34	59.2
G2_48	10598802	8731542	3196892	36.61	54419	71.56	58.74
G2_49	10563363	8693976	2792626	32.12	53498	70.35	52.2
G2_50	10785534	8556814	2894035	33.82	52281	68.75	55.35
G2_51	12278092	9366152	3143433	33.56	52698	69.3	59.64
G2_52	12504874	10403894	3525226	33.88	52190	68.63	67.54
G2_53	11975694	9530233	3253745	34.14	53355	70.16	60.98
G2_54	11954966	10045265	3550493	35.34	52548	69.1	67.56
G2_55	12317898	8140495	2347937	28.84	51516	67.74	45.57
G2_56	15966610	11041135	3897339	35.29	57940	76.19	67.26
G2_57	16855872	12860910	4113213	31.98	58211	76.55	70.66
G2_58	16218754	12731838	4284835	33.65	59675	78.47	71.8
G2_59	16149484	12775644	4226389	33.08	62886	82.69	67.2
G2_60	16826015	13930263	4870371	34.96	56728	74.6	85.85
G4_01	7643465	5228074	1839345	35.18	47245	62.13	38.93
G4_02	7753758	5696020	1921521	33.73	46849	61.6	41.01
G4_03	7527334	5586092	1800938	32.23	47704	62.73	37.75
G4_04	7428520	6306708	2117738	33.57	45838	60.27	46.2
G4_05	7675536	6645552	2280345	34.31	43845	57.65	52
G4_06	11652071	9090563	3306099	36.36	54615	71.82	60.53
G4_07	11522999	8803266	2823422	32.07	53360	70.17	52.91
G4_08	11030814	4104675	1408183	34.3	56776	74.66	24.8
G4_09	11040918	8112033	2681484	33.05	54362	71.48	49.32
G4_10	11426791	7769924	2584127	33.25	55792	73.36	46.31
G4_11	14454446	10995775	3793569	34.5	49865	65.57	76.07
G4_12	14524875	8662387	2827304	32.63	51761	68.06	54.62
G4_13	14226629	10577589	3561201	33.66	50624	66.57	70.34
G4_14	14250248	11044847	3846807	34.82	53899	70.88	71.37
G4_15	14478582	11288754	3857975	34.17	49095	64.56	78.58
G4_16	12531257	8869049	3038886	34.26	51252	67.39	59.29
G4_17	12780992	5641472	1941828	34.42	51682	67.96	37.57
G4_18	12399315	9394239	3206430	34.13	50658	66.61	63.29
G4_19	12402528	9740110	3354765	34.44	50073	65.84	66.99
G4_20	12775725	11113562	3753277	33.77	49717	65.38	75.49
G4_21	11081437	7564685	2276653	30.09	49192	64.69	46.28
G4_22	11196663	7657809	2576061	33.63	52192	68.63	49.35
G4_23	10716161	7079001	2396088	33.84	52838	69.48	45.34
G4_24	10800691	8381509	2794218	33.33	52756	69.37	52.96
G4_25	11071081	8067039	2732857	33.87	55294	72.71	49.42
G4_26	13482538	10522426	3638236	34.57	55207	72.6	65.9
G4_27	13415326	9908916	3388114	34.19	57445	75.54	58.98
G4_28	13144219	10092123	3563632	35.31	59023	77.61	60.37
G4_29	13100420	9346187	3160823	33.81	59905	78.77	52.76
G4_30	13313379	9519230	3180965	33.41	57717	75.9	55.11
G4_31	14721010	13242300	4571801	34.52	43722	57.49	104.56
G4_32	14467709	13145029	4402681	33.49	43864	57.68	100.37
G4_33	13245266	11469132	3789765	33.04	47026	61.84	80.58
G4_34	13431570	8628117	2929055	33.94	46964	61.76	62.36
G4_35	11070719	9709577	3451744	35.54	43794	57.59	78.81
G4_36	11100519	9778398	3184509	32.56	42717	56.17	74.54
G4_37	10840288	9539132	3288853	34.47	46321	60.91	71
G4_38	10875355	9526885	3228318	33.88	46935	61.72	68.78
G4_39	11039965	9490916	3289769	34.66	47713	62.74	68.94
G4_40	12829221	11291543	3996121	35.39	44836	58.96	89.12
G4_41	12746293	11310391	3931285	34.75	46007	60.5	85.44
G4_42	12522529	10960544	3795893	34.63	47482	62.44	79.94
G4_43	12633453	11242181	3889815	34.6	45591	59.95	85.31
G4_44	12846218	11540332	4182931	36.24	47574	62.56	87.92
G4_45	11796038	10310339	3701215	35.89	45521	59.86	81.3
G4_46	11710432	10326107	3497661	33.87	43753	57.53	79.94
G4_47	14218552	12364006	4230035	34.21	45361	59.65	93.25
G4_48	14286424	12593677	4223861	33.53	44975	59.14	93.91
G4_49	14586138	12852779	4530685	35.25	45215	59.46	100.2
G4_50	12365829	11310349	3894896	34.43	42251	55.56	92.18
G4_51	12264176	10790634	3729457	34.56	43504	57.21	85.72
G4_52	12010358	10358839	3518760	33.96	42394	55.75	83
G4_53	12085131	10527559	3697217	35.11	44660	58.73	82.78
G4_54	15280395	13490305	4700483	34.84	45899	60.36	102.4
G4_55	15244796	13148130	4645170	35.32	46570	61.24	99.74
G4_56	15282880	13522498	4417533	32.66	46086	60.6	95.85
G4_57	14984910	13168191	4465293	33.9	45136	59.35	98.92
G4_58	15029295	13184979	4485284	34.01	46430	61.05	96.6
G4_59	15315510	13376734	4623120	34.56	48163	63.33	95.98
G4_60	10991727	9515936	3410555	35.84	45523	59.86	74.91
G6_01	9033868	7649295	2782789	36.37	46067	60.58	60.4
G6_02	8994826	8030303	2714360	33.8	44497	58.51	61
G6_03	8786230	7795877	2552813	32.74	40669	53.48	62.77
G6_04	8861378	7878209	2785485	35.35	46322	60.91	60.13
G6_05	9059701	7315518	2520075	34.44	44467	58.47	56.67
G6_06	10552796	8979383	3269742	36.41	45465	59.78	71.91
G6_07	10475603	8512108	2827848	33.22	43616	57.35	64.83
G6_08	10108992	8167347	2720524	33.3	44865	59	60.63
G6_09	10216088	9226469	3118718	33.8	43457	57.14	71.76
G6_10	10589276	9245352	2993775	32.38	43622	57.36	68.62
G6_11	12773904	11290362	3846720	34.07	43484	57.18	88.46
G6_12	12677795	11213147	3706219	33.05	43444	57.13	85.31
G6_13	12238439	10452113	3638265	34.8	46068	60.58	78.97
G6_14	12412141	9284068	3074677	33.11	43833	57.64	70.14
G6_15	12804450	11310074	3840069	33.95	42868	56.37	89.57
G6_16	11309178	9957963	3499920	35.14	49038	64.48	71.37
G6_17	11235414	10004305	3370793	33.69	48298	63.51	69.79
G6_18	10973259	9712991	3196704	32.91	49446	65.02	64.65
G6_19	11117831	9638896	3230494	33.51	50096	65.87	64.48
G6_20	11329053	9946518	3317924	33.35	46331	60.92	71.61
G6_21	10017579	8515823	2869226	33.69	41522	54.6	69.1
G6_22	9946889	8855825	2994211	33.81	48801	64.17	61.35
G6_23	9667007	8076880	2662743	32.96	45039	59.22	59.12
G6_24	9795754	8849403	2845357	32.15	42435	55.8	67.05
G6_25	9993940	8613625	2916519	33.85	46536	61.19	62.67
G6_26	10163849	8769406	2972119	33.89	44426	58.42	66.9
G6_27	10124993	9018601	3059903	33.92	42954	56.48	71.23
G6_28	9804387	8560906	2852461	33.31	43123	56.7	66.14
G6_29	9957132	8764370	3047574	34.77	46078	60.59	66.13
G6_30	10179410	8664177	3020981	34.86	42615	56.04	70.89
G6_31	17836064	15048019	4372899	29.05	35813	47.09	122.1
G6_32	17667686	15648991	4872674	31.13	40925	53.81	119.06
G6_33	17188673	14740153	4492826	30.48	41621	54.73	107.94
G6_34	17419300	15434422	4604800	29.83	43289	56.92	106.37
G6_35	17811873	15732966	4848207	30.81	41333	54.35	117.29
G6_36	16677754	14484068	4626639	31.94	40549	53.32	114.1
G6_37	16577696	14787225	4451483	30.1	41375	54.41	107.58
G6_38	16006479	14146666	4384036	30.98	39937	52.51	109.77
G6_39	16333487	14357730	4529750	31.54	40138	52.78	112.85
G6_40	16703719	14373397	4429845	30.81	39554	52.01	111.99
G6_41	13670000	11286858	3889692	34.46	56180	73.88	69.23
G6_42	13523405	11564995	3761747	32.52	55540	73.03	67.73
G6_43	13127999	10129912	3430998	33.86	58777	77.29	58.37
G6_44	13110845	10976385	3565694	32.48	58175	76.5	61.29
G6_45	13440071	11250563	3769177	33.5	58510	76.94	64.41
G6_46	15437946	12019741	4097247	34.08	60756	79.89	67.43
G6_47	15243357	11577827	3873582	33.45	62417	82.08	62.05
G6_48	14831390	10926225	3647779	33.38	63752	83.83	57.21
G6_49	14827252	5990398	1973561	32.94	62836	82.63	31.4
G6_50	15095291	12128958	4130280	34.05	63334	83.28	65.21
G6_51	15433431	12737689	4286212	33.64	57185	75.2	74.95
G6_52	15081854	12948974	4214158	32.54	57438	75.53	73.36
G6_53	14602232	11926626	4204584	35.25	60285	79.27	69.74
G6_54	14447817	12004807	3988223	33.22	59392	78.1	67.15
G6_55	14770675	11953050	3912724	32.73	57736	75.92	67.76
G6_56	13686779	11270664	3844452	34.11	50411	66.29	76.26
G6_57	13556453	11951305	4189325	35.05	52391	68.89	79.96
G6_58	13147984	10896015	3741494	34.33	50654	66.61	73.86
G6_59	13156318	10698452	3622729	33.86	52104	68.52	69.52
G6_60	13486339	10966032	3716487	33.89	51477	67.69	72.19
G6_61	12074162	9564548	3265079	34.13	57905	76.14	56.38
G6_62	11910578	10219393	3372064	32.99	57558	75.69	58.58
G6_63	11623876	9430420	3193479	33.86	59545	78.3	53.63
G6_64	11619823	9480036	3174385	33.48	61006	80.22	52.03
G6_65	11825378	5143345	1741913	33.86	59500	78.24	29.27
G6_66	17408938	4450954	1524013	34.24	58334	76.71	26.12
G6_67	18218096	14603855	4877317	33.39	58753	77.26	83.01
G6_58	17305823	11613346	3992331	34.37	62568	82.28	63.8
G6_69	17245622	7535224	2519118	33.43	60730	79.86	41.48
G6_70	17711581	4391633	1485406	33.82	60093	79.02	24.71
Average	12470531	10107134	3412638	33.75	50556	66.48	68.52
