# Supplementary material for: Signatures of selection in Mulinia lateralis underpinning its rapid adaptation to laboratory conditions
Source: Evol Appl. 2024 Feb 14;17(2):e13657. doi: 10.1111/eva.13657 (PMC10866071; doi:10.1111/eva.13657)
Supplement: Supplementary file 9 — Supplementary sheet 3. List of the genomic regions with selection signatures as well as candidate genes in Mulinia lateralis. [file EVA-17-e13657-s012.xlsx]

## Sheet: Positive selected regions
Chr	Bin_Start	Bin_end	Fst	log2(θπG6/θπG0)	Gene_ID	Gene symbol	Description	Gene_Position1	Gene_Position2
1	4460001	4500000	0.221509	1.56089	FF-mul00000195	NA	NA	4458930	4461348
					FF-mul00000196	TDH	L-Threonine Dehydrogenase	4480163	4483544
					FF-mul00000197	rhmD	Alcohol dehydrogenase GroES-like domain	4484457	4485740
1	4480001	4520000	0.221509	1.56089	FF-mul00000196	TDH	L-Threonine Dehydrogenase	4480163	4483544
					FF-mul00000197	rhmD	Alcohol dehydrogenase GroES-like domain	4484457	4485740
					FF-mul00000198	BMP-5	Transforming growth factor-beta (TGF-beta) family	4513147	4522619
1	7700001	7740000	0.226926	2.43406	FF-mul00000326	TCF7L2	N-terminal CTNNB1 binding	7736244	7736610
1	7720001	7760000	0.226926	2.43406	FF-mul00000326	TCF7L2	N-terminal CTNNB1 binding	7736244	7736610
					FF-mul00000327	NWD1	NACHT and WD repeat	7756984	7770967
1	14800001	14840000	0.108473	2.26371	FF-mul00000574	UBALD2	UBA-like domain-containing protein 2	14802497	14807336
					FF-mul00000575	RNF157	transferase activity	14807464	14821429
					FF-mul00000576	MOB1B	Mob1/phocein family	14830508	14838496
1	16400001	16440000	0.13253	2.34216	FF-mul00000618	NDST1	[heparan sulfate]-glucosamine N-sulfotransferase activity	16397984	16411583
					FF-mul00000619	ACSL1	medium-chain fatty acid-CoA ligase activity	16414882	16433035
1	17220001	17260000	0.115509	2.20926	FF-mul00000651	FADSD5	Fatty acid desaturase	17216523	17224622
					FF-mul00000652	ANK3	ankyrin 3, node of Ranvier (ankyrin G)	17238716	17250616
1	18000001	18040000	0.22101	2.43325	NA	NA	NA	NA	NA
1	36560001	36600000	0.152754	1.04305	FF-mul00001456	PARN	Transcription factor	36558745	36593490
1	36580001	36620000	0.152754	1.04305	FF-mul00001456	PARN	ncRNA deadenylation	36558745	36593490
1	44660001	44700000	0.148481	1.21172	FF-mul00001793	NA	NA	44647558	44662246
					FF-mul00001794	PARG	poly(ADP-ribose) glycohydrolase activity	44665396	44673794
					FF-mul00001795	ZGRF1	GRF zinc finger	44692602	44692880
					FF-mul00001796	ERI1	ERI1 exoribonuclease	44698687	44713733
1	44680001	44720000	0.148481	1.21172	FF-mul00001795	ZGRF1	GRF zinc finger	44692602	44692880
					FF-mul00001796	ERI1	ERI1 exoribonuclease	44698687	44713733
					FF-mul00001797	NA	NA	44718868	44720673
1	45520001	45560000	0.127941	1.34988	FF-mul00001834	FUT10	alpha-(1->3)-fucosyltransferase activity	45520068	45522121
					FF-mul00001835	NA	NA	45524616	45526991
					FF-mul00001836	DCTN4	nuclear migration	45543451	45556931
1	45540001	45580000	0.127941	1.34988	FF-mul00001836	DCTN4	nuclear migration	45543451	45556931
1					FF-mul00001837	TNIP1	TNFAIP3-interacting protein 1	45577738	45591934
2	40001	80000	0.108444	1.99916	NA	NA	NA	NA	NA
2	60001	100000	0.108444	1.99916	FF-mul00003799	ESCO1	post-translational protein acetylation	88821	101002
2	3200001	3240000	0.284819	1.42352	FF-mul00003921	PHYH	Phytanoyl-CoA dioxygenase (PhyH)	3203155	3204162
					FF-mul00003922	DNAJB5	DnaJ Heat Shock Protein Family (Hsp40) Member B5	3214939	3218497
					FF-mul00003923	RPF1	rRNA primary transcript binding	3218885	3225221
					FF-mul00003924	CDC20	Cell division cycle	3227473	3242084
2	26600001	26640000	0.115701	3.67073	FF-mul00004921	PLRP1	triglyceride lipase activity	26594278	26600087
3	5240001	5280000	0.154907	3.01069	NA	NA	NA	NA	NA
3	5260001	5300000	0.154907	3.01069	NA	NA	NA	NA	NA
3	9160001	9200000	0.196399	1.5206	FF-mul00005852	DGKZ	Diacylglycerol kinase	9198950	9244073
3	9180001	9220000	0.196399	1.5206	FF-mul00005852	DGKZ	Diacylglycerol kinase	9198950	9244073
3	13340001	13380000	0.175894	1.23974	NA	NA	NA	NA	NA
3	19560001	19600000	0.144654	1.23141	FF-mul00006153	NA	NA	19555795	19587680
3	19580001	19620000	0.144654	1.23141	FF-mul00006153	NA	NA	19555795	19587680
					FF-mul00006154	SLC2A5	fructose transmembrane transporter activity	19610567	19616147
3	20180001	20220000	0.160353	1.76955	FF-mul00006184	TMEM135	transmembrane protein 135	20192829	20200091
					FF-mul00006185	MORC3	phosphatidylinositol-4-phosphate phosphatase activity	20211594	20238284
3	20200001	20240000	0.160353	1.76955	FF-mul00006184	TMEM135	transmembrane protein 135	20192829	20200091
					FF-mul00006185	MORC3	phosphatidylinositol-4-phosphate phosphatase activity	20211594	20238284
					FF-mul00006186	DNAH5	Phosphoric ester hydrolase activity	20239498	20244221
3	20940001	20980000	0.162834	1.28182	NA	NA	NA	NA	NA
3	20960001	21000000	0.162834	1.28182	NA	NA	NA	NA	NA
3	23040001	23080000	0.128281	1.07567	FF-mul00006275	VMO1	Vitelline membrane outer layer protein I (VOMI)	23041074	23042906
					FF-mul00006276	GDAP2	response to retinoic acid	23054315	23063702
3	24960001	25000000	0.189492	2.04597	FF-mul00006305	NA	NA	24973398	24982278
					FF-mul00006306	GRM2	glutamate receptor	24986638	24998136
3	24980001	25020000	0.189492	2.04597	FF-mul00006305	NA	NA	24973398	24982278
					FF-mul00006306	GRM2	glutamate receptor	24986638	24998136
3	27700001	27740000	0.163844	1.85866	FF-mul00006400	FAN1	nuclease 1	27698308	27710042
					FF-mul00006401	NA	NA	27724977	27731378
3	27720001	27760000	0.163844	1.85866	FF-mul00006401	NA	NA	27724977	27731378
					FF-mul00006402	RWDD3	RWD domain containing 3	27741105	27742024
3	28640001	28680000	0.186974	2.29459	FF-mul00006433	CPOX	Coproporphyrinogen iii oxidase	28631751	28643270
					FF-mul00006434	CEP162	cilium assembly	28644916	28675571
3	28660001	28700000	0.186974	2.29459	FF-mul00006434	CEP162	cilium assembly	28644916	28675571
3	29080001	29120000	0.109599	1.31099	FF-mul00006446	QKI	QKI, KH domain containing, RNA binding a	29087387	29105221
3	29100001	29140000	0.125159	1.71891	NA	NA	NA	NA	NA
3	29920001	29960000	0.206124	1.53163	FF-mul00006468	NA	NA	29907559	29925679
3					FF-mul00006469	Globin C	Globin	29944625	29946489
3	29940001	29980000	0.133166	1.43306	FF-mul00006469	Globin C	Globin	29944625	29946489
3	32060001	32100000	0.18727	2.0377	FF-mul00006528	SPAG17	axonemal central apparatus assembly	32049339	32091623
3	32260001	32300000	0.17831	1.39056	FF-mul00006537	LOC123551646	netrin receptor activity	32262290	32278004
					FF-mul00006538	ATE1	arginyltransferase activity	32284846	32285356
					FF-mul00006539	ATE1	arginyltransferase activity	32285618	32306698
3	34700001	34740000	0.12041	1.04892	FF-mul00006626	CARF	sedoheptulose-7-phosphate:D-glyceraldehyde-3-phosphate glyceronetransferase activity	34723186	34734120
3	37980001	38020000	0.135108	1.46672	FF-mul00006738	PPIL6	peptidyl-prolyl cis-trans isomerase activity	37982535	37988373
					FF-mul00006739	AChR	Neuronal acetylcholine receptor subunit	37990898	37992145
					FF-mul00006740	USP47	Belongs to the peptidase C19 family	38002347	38029521
3	38000001	38040000	0.135108	1.46672	FF-mul00006740	USP47	Belongs to the peptidase C19 family	38002347	38029521
					FF-mul00006741	RPL10A	maturation of LSU-rRNA	38034099	38038914
3	38040001	38080000	0.154159	1.18391	NA	NA	NA	NA	NA
3	38060001	38100000	0.154159	1.18391	NA	NA	NA	NA	NA
3	39200001	39240000	0.39294	1.19916	FF-mul00006784	BIRC2	Zinc ion binding	39200856	39206416
3	39220001	39260000	0.39294	1.19916	FF-mul00006785	NA	NA	39240782	39245338
					FF-mul00006786	GAL3ST1	galactosylceramide sulfotransferase activity	39251811	39253380
3	39420001	39460000	0.262957	2.14841	FF-mul00006793	IFT88	non-motile cilium assembly	39433875	39437177
					FF-mul00006794	NA	NA	39442752	39444131
					FF-mul00006795	IFT88	non-motile cilium assembly	39450568	39461165
3	40520001	40560000	0.128102	1.16459	FF-mul00006849	NA	NA	40521432	40523858
					FF-mul00006850	TULP3	Tubby like protein 3	40532220	40533905
					FF-mul00006851	NA	NA	40534839	40534958
					FF-mul00006852	TUB	Belongs to the TUB family	40542658	40548605
3	40700001	40740000	0.121853	1.59534	FF-mul00006859	PAXBP1	positive regulation of myoblast proliferation	40698210	40708878
					FF-mul00006860	MFSD9	transporter activity	40713616	40718070
4	4640001	4680000	0.149357	2.66024	FF-mul00007154	NA	NA	4643339	4644328
					FF-mul00007155	A2ML1	endopeptidase inhibitor activity	4645192	4653270
					FF-mul00007156	ALPL	alkaline phosphatase activity	4657714	4665345
					FF-mul00007157	NR2E3	Nuclear receptor	4666153	4671431
4	5680001	5720000	0.131082	2.46057	NA	NA	NA	NA	NA
4	5700001	5740000	0.131082	2.46057	NA	NA	NA	NA	NA
4	14900001	14940000	0.109226	1.29338	FF-mul00007372	NA	NA	14925780	14927985
					FF-mul00007373	ADPGK	ADP-specific glucokinase activity	14935789	14943400
4	14920001	14960000	0.109226	1.29338	FF-mul00007372	NA	NA	14925780	14927985
					FF-mul00007373	ADPGK	ADP-specific glucokinase activity	14935789	14943400
					FF-mul00007374	MTX1	protein targeting to mitochondrion	14943664	14951640
4	15980001	16020000	0.149913	1.30676	FF-mul00007386	polC	Si ch1073-296i8.2	15995860	16000285
					FF-mul00007387	ADGRL4	G-protein coupled receptor activity	16010825	16046008
4	21280001	21320000	0.109284	1.50057	FF-mul00007535	GRAMD2B	domain in glucosyltransferases, myotubularins and other putative membrane-associated proteins	21305533	21331688
4	21300001	21340000	0.109284	1.50057	FF-mul00007535	GRAMD2B	domain in glucosyltransferases, myotubularins and other putative membrane-associated proteins	21305533	21331688
4	26340001	26380000	0.108414	1.12561	NA	NA	NA	NA	NA
4	26880001	26920000	0.149517	1.31629	FF-mul00007731	STAT5B	Signal Transducer And Activator Of Transcription 5B	26884129	26889106
4	38700001	38740000	0.119633	1.12572	FF-mul00008101	UBAP1	ubiquitin-dependent protein catabolic process via the multivesicular body sorting pathway	38700985	38706915
					FF-mul00008102	Myo20	Myosin head (motor domain)	38707584	38708726
					FF-mul00008103	NA	NA	38708757	38710082
4	38720001	38760000	0.119633	1.12572	NA	NA	NA	NA	NA
5	15740001	15780000	0.263854	2.57134	FF-mul00002536	TPCN3	Ion transport protein	15727179	15755318
					FF-mul00002537	TSSK2	protein serine/threonine kinase activity	15757595	15761922
					FF-mul00002538	WDR64	WD40 repeats	15765435	15824287
5	15760001	15800000	0.263854	2.57134	FF-mul00002537	TSSK2	protein serine/threonine kinase activity	15757595	15761922
					FF-mul00002538	WDR64	WD40 repeats	15765435	15824287
5	17220001	17260000	0.119054	2.35241	NA	NA	NA	NA	NA
5	17240001	17280000	0.144968	3.84159	NA	NA	NA	NA	NA
5	17260001	17300000	0.144968	3.84159	NA	NA	NA	NA	NA
5	19360001	19400000	0.2456	2.22189	FF-mul00002669	MIPOL1	Mirror-image polydactyly	19349748	19371739
5	19380001	19420000	0.2456	2.22189	NA	NA	NA	NA	NA
5	19680001	19720000	0.11321	2.32763	FF-mul00002681	FEZ2	FEZ-like protein	19679122	19689006
					FF-mul00002682	NPC2	Niemann-Pick disease, type C2	19701113	19703729
5	19700001	19740000	0.11321	2.32763	FF-mul00002682	NPC2	Niemann-Pick disease, type C2	19701113	19703729
					FF-mul00002683	Mco1	It is involved in the biological process described with oxidation-reduction process	19729330	19735645
5	19880001	19920000	0.134015	1.35688	FF-mul00002691	SF3B2	RNA splicing, via transesterification reactions with bulged adenosine as nucleophile	19867420	19884594
					FF-mul00002692	PPP1R21	Predicted coiled-coil domain-containing protein	19897912	19912552
					FF-mul00002693	fadD	AMP-binding enzyme C-terminal domain	19916359	19916606
					FF-mul00002694	phlC	4-coumarate-coa ligase	19916910	19917119
					FF-mul00002695	phlC	catalytic activity. It is involved in the biological process described with metabolic process	19918471	19918941
					FF-mul00002696	phlC	ligase activity	19919109	19919758
5	20340001	20380000	0.13748	2.467	FF-mul00002728	ATG14	Beclin 1-associated autophagy-related key regulator	20366315	20371801
5	20360001	20400000	0.13748	2.467	FF-mul00002728	ATG14	Beclin 1-associated autophagy-related key regulator	20366315	20371801
					FF-mul00002729	C1QL4	negative regulation of fibroblast proliferation	20393164	20394382
5	20760001	20800000	0.171725	1.35308	FF-mul00002734	TTC7B	protein localization to plasma membrane	20753381	20768462
					FF-mul00002735	REL	reticuloendotheliosis viral oncogene homolog	20774276	20789443
5	20780001	20820000	0.171725	1.35308	FF-mul00002735	REL	reticuloendotheliosis viral oncogene homolog	20774276	20789443
5	21980001	22020000	0.136729	1.26241	NA	NA	NA	NA	NA
6	2440001	2480000	0.110433	1.74932	FF-mul00008305	ZNF862	ZnF_TTF	2446121	2447517
					FF-mul00008306	NA	NA	2452001	2458878
					FF-mul00008307	NA	NA	2468992	2477228
6	2460001	2500000	0.159419	2.5496	FF-mul00008307	NA	NA	2468992	2477228
6	6740001	6780000	0.130727	1.28077	FF-mul00008482	ETFDH	Electron transfer flavoprotein-ubiquinone oxidoreductase	6741012	6751420
					FF-mul00008483	MED7	nucleic acid-templated transcription	6755261	6757236
					FF-mul00008484	LOC123557344	cholestenol delta-isomerase activity	6763408	6775605
6	13220001	13260000	0.12808	1.05557	FF-mul00008704	RS1	Retinoschisin 1	13206492	13221283
6	13240001	13280000	0.12808	1.05557	FF-mul00008705	TMEM2	Transmembrane Protein 2	13260300	13271259
6	21740001	21780000	0.212565	1.91578	NA	NA	NA	NA	NA
6	26480001	26520000	0.148307	2.938	NA	NA	NA	NA	NA
6	26500001	26540000	0.148307	2.938	FF-mul00009204	PBP4	Beta-lactamase	26537966	26546754
7	640001	680000	0.140597	1.64122	FF-mul00018976	FBN1	neurogenic locus notch homolog protein	632688	651621
					FF-mul00018977	NA	NA	659634	660550
					FF-mul00018978	CRB2	Calcium ion binding	662043	719444
7	660001	700000	0.140597	1.64122	FF-mul00018977	NA	NA	659634	660550
					FF-mul00018978	CRB2	Calcium ion binding	662043	719444
7	4860001	4900000	0.159509	1.126	FF-mul00019168	DHRS12	Belongs to the short-chain dehydrogenases reductases (SDR) family	4856048	4862969
					FF-mul00019169	RNF13	Ring finger protein 13	4867644	4878237
					FF-mul00019170	DNAH2	ATP-dependent microtubule motor activity, minus-end-directed	4879910	4932667
7	15320001	15360000	0.1428	1.37389	NA	NA	NA	NA	NA
7	15340001	15380000	0.1428	1.37389	NA	NA	NA	NA	NA
7	21360001	21400000	0.178508	1.60131	FF-mul00019677	Mct1	Major Facilitator Superfamily	21318364	21336837
					FF-mul00019678	DHRS12	Dehydrogenase/Reductase 12	21385510	21387609
7	21940001	21980000	0.138605	2.5019	NA	NA	NA	NA	NA
7	21960001	22000000	0.138605	2.5019	NA	NA	NA	NA	NA
7	23620001	23660000	0.121776	1.97593	FF-mul00019757	EAAT2	Sodium dicarboxylate symporter activity. It is involved in the biological process described with dicarboxylic acid transport	23603322	23627335
					FF-mul00019758	FAM43A	Family with sequence similarity 43 member A	23660621	23667154
7	23800001	23840000	0.13813	2.46011	NA	NA	NA	NA	NA
7	31980001	32020000	0.10733	1.09635	FF-mul00020017	MSH6	guanine/thymine mispair binding	31947031	31996700
					FF-mul00020018	RHBDD1	Rhomboid Domain Containing 1	32004378	32008205
					FF-mul00020019	ZNFX1	NFX1-type zinc finger-containing protein	32015166	32024781
7	32000001	32040000	0.10733	1.09635	FF-mul00020018	RHBDD1	Rhomboid Domain Containing 1	32004378	32008205
					FF-mul00020019	ZNFX1	NFX1-type zinc finger-containing protein	32015166	32024781
8	19780001	19820000	0.15815	1.31581	FF-mul00015892	NA	NA	19813156	19813938
					FF-mul00015893	Rep	ATPase activity, uncoupled	19815379	19817746
					FF-mul00015894	NA	NA	19818063	19818845
8	19800001	19840000	0.15815	1.31581	FF-mul00015892	NA	NA	19813156	19813938
					FF-mul00015893	Rep	ATPase activity, uncoupled	19815379	19817746
					FF-mul00015894	NA	NA	19818063	19818845
					FF-mul00015895	Rep	ATPase activity, uncoupled	19820103	19822524
					FF-mul00015896	NA	NA	19822841	19823623
					FF-mul00015897	NA	NA	19832875	19839252
8	20780001	20820000	0.110237	1.93974	NA	NA	NA	NA	NA
8	20800001	20840000	0.110237	1.93974	NA	NA	NA	NA	NA
8	33820001	33860000	0.175003	1.72307	FF-mul00016337	MDM1	nuclear protein	33819217	33829702
					FF-mul00016338	NA	NA	33830626	33831591
					FF-mul00016340	MDM1	Transformed 3T3 cell double minute 1 homolog (mouse)	33852474	33853968
					FF-mul00016341	cht-1	structural constituent of cuticle	33857207	33860694
8	33840001	33880000	0.175003	1.72307	FF-mul00016340	MDM1	Transformed 3T3 cell double minute 1 homolog (mouse)	33852474	33853968
					FF-mul00016341	cht-1	structural constituent of cuticle	33857207	33860694
					FF-mul00016342	LOC123528442	Galactose-3-O-sulfotransferase	33869930	33871776
					FF-mul00016343	TTN	Titin-like	33873790	33878812
9	4860001	4900000	0.16726	2.19845	FF-mul00013813	CXorf65	Putative Interleukin 2 receptor, gamma chain	4866239	4871405
					FF-mul00013814	NA	NA	4886586	4886777
					FF-mul00013815	MSI2	Musashi homolog 2a (Drosophila)	4897166	4905735
9	4880001	4920000	0.16726	2.19845	FF-mul00013814	NA	NA	4886586	4886777
					FF-mul00013815	MSI2	Musashi homolog 2a (Drosophila)	4897166	4905735
9	5420001	5460000	0.193207	2.79096	FF-mul00013833	MND1	homologous recombination	5445196	5452020
9	5420001	5460000	0.193207	2.79096	FF-mul00013834	ANK	ankyrin repeat	5453159	5455676
9	8660001	8700000	0.128544	1.66193	FF-mul00014002	CDC123	Cell Division Cycle 123	8659505	8669275
					FF-mul00014003	UBE2G1	Ubiquitin-conjugating enzyme E2, catalytic domain homologues	8676679	8681695
					FF-mul00014004	DCXR	Enoyl-(Acyl carrier protein) reductase	8683562	8684329
					FF-mul00014005	MKS1	smoothened signaling pathway involved in regulation of secondary heart field cardioblast proliferation	8688884	8709033
9	8680001	8720000	0.199487	2.32518	FF-mul00014003	UBE2G1	Ubiquitin-conjugating enzyme E2, catalytic domain homologues	8676679	8681695
					FF-mul00014004	DCXR	Enoyl-(Acyl carrier protein) reductase	8683562	8684329
					FF-mul00014005	MKS1	smoothened signaling pathway involved in regulation of secondary heart field cardioblast proliferation	8688884	8709033
					FF-mul00014006	STXBP5	It is involved in the biological process described with vesicle-mediated transport	8715660	8721801
9	9280001	9320000	0.166558	1.40477	FF-mul00014032	NA	NA	9283053	9287460
					FF-mul00014033	GEF1	Rab guanyl-nucleotide exchange factor activity	9293043	9297883
					FF-mul00014034	GEF1	Rab guanyl-nucleotide exchange factor activity	9305025	9311421
					FF-mul00014035	NA	NA	9313531	9314856
					FF-mul00014036	NA	NA	9315251	9316363
					FF-mul00014037	SMG6	nuclear-transcribed mRNA catabolic process, nonsense-mediated decay	9317835	9322195
9	10900001	10940000	0.227301	2.7034	FF-mul00014099	THADA	negative regulation of endoplasmic reticulum calcium ion concentration	10891374	10915641
					FF-mul00014100	THADA	negative regulation of endoplasmic reticulum calcium ion concentration	10916380	10921502
9	11280001	11320000	0.116563	1.12208	NA	NA	NA	NA	NA
9	11300001	11340000	0.116563	1.12208	NA	NA	NA	NA	NA
10	8040001	8080000	0.13041	3.61596	FF-mul00009996	NA	NA	8039466	8040908
					FF-mul00009997	C1QL3	Complement C1q Like 3	8049872	8050368
10	16000001	16040000	0.133393	1.83589	NA	NA	NA	NA	NA
10	16020001	16060000	0.133393	1.83589	NA	NA	NA	NA	NA
10	18880001	18920000	0.16182	1.61451	FF-mul00010429	VWDE	Von Willebrand factor D and EGF domain-containing protein-like	18868700	18891795
					FF-mul00010430	KDELC1	glucosyltransferase activity	18910702	18919576
					FF-mul00010431	NA	NA	18917609	18924121
11	19720001	19760000	0.114073	2.47259	FF-mul00020678	SGLT1	glucose transmembrane transporter activity	19728102	19729796
					FF-mul00020679	LSM12	Anticodon-binding domain	19736623	19743797
					FF-mul00020680	RGLG4	vWA found in TerF C terminus	19748925	19754310
					FF-mul00020681	PHGDH	phosphoglycerate dehydrogenase activity	19757486	19770519
					FF-mul00020682	SLC22A16	Sugar (and other) transporter	19775286	19790042
11	19740001	19780000	0.114073	2.47259	FF-mul00020679	LSM12	Anticodon-binding domain	19736623	19743797
					FF-mul00020680	RGLG4	vWA found in TerF C terminus	19748925	19754310
					FF-mul00020681	PHGDH	phosphoglycerate dehydrogenase activity	19757486	19770519
					FF-mul00020682	SLC22A16	Sugar (and other) transporter	19775286	19790042
11	23680001	23720000	0.12904	3.66492	FF-mul00020834	ITGB1	Integrin, beta 1 (fibronectin receptor, beta polypeptide, antigen CD29 includes MDF2, MSK12)	23668926	23686035
					FF-mul00020835	DPEP1	Belongs to the metallo-dependent hydrolases superfamily. Peptidase M19 family	23688876	23707353
					FF-mul00020836	NA	NA	23712646	23722980
11	23700001	23740000	0.12904	3.66492	FF-mul00020835	DPEP1	Belongs to the metallo-dependent hydrolases superfamily. Peptidase M19 family	23688876	23707353
					FF-mul00020836	NA	NA	23712646	23722980
					FF-mul00020837	AQP11	Belongs to the MIP aquaporin (TC 1.A.8) family	23725574	23726959
11	28040001	28080000	0.109573	2.71554	FF-mul00020965	INSR	Insulin Receptor	28054161	28087622
11	28060001	28100000	0.109573	2.71554	FF-mul00020965	INSR	Insulin Receptor	28054161	28087622
11	29480001	29520000	0.205579	1.86433	FF-mul00021010	MED1	thyroid hormone mediated signaling pathway	29475098	29506202
11	29500001	29540000	0.205579	1.86433	FF-mul00021010	MED1	thyroid hormone mediated signaling pathway	29475098	29506202
12	3160001	3200000	0.170117	1.83605	FF-mul00012440	NA	NA	3142849	3161882
					FF-mul00012441	C20orf85	Chromosome 20 Open Reading Frame 85	3166051	3167318
					FF-mul00012442	PTPRZ1	Protein Tyrosine Phosphatase Receptor Type Z1	3167924	3168457
					FF-mul00012443	NA	NA	3169053	3171201
					FF-mul00012444	NR1D1	nuclear receptor subfamily 1, group D, member 1	3180153	3195141
12	3180001	3220000	0.170117	1.83605	FF-mul00012444	NR1D1	nuclear receptor subfamily 1, group D, member 1	3180153	3195141
12	6720001	6760000	0.185202	1.24495	FF-mul00012574	MTRF1L	Peptide chain release factor 1-like, mitochondrial	6721672	6729407
					FF-mul00012575	CPSF3	mRNA 3'-end processing by stem-loop binding and cleavage	6730385	6752893
12	6740001	6780000	0.185202	1.24495	FF-mul00012575	CPSF3	mRNA 3'-end processing by stem-loop binding and cleavage	6730385	6752893
					FF-mul00012576	NA	NA	6774574	6775831
12	9380001	9420000	0.118213	1.25583	FF-mul00012668	NA	NA	9368197	9383799
					FF-mul00012669	NA	NA	9401020	9401862
					FF-mul00012670	NA	NA	9401912	9402379
12	9400001	9440000	0.118213	1.25583	FF-mul00012669	NA	NA	9401020	9401862
					FF-mul00012670	NA	NA	9401912	9402379
12	26600001	26640000	0.236586	1.56721	FF-mul00013203	VWDE	Epidermal growth factor-like domain.	26600483	26610456
12	34000001	34040000	0.135544	1.05141	NA	NA	NA	NA	NA
12	34020001	34060000	0.135544	1.05141	NA	NA	NA	NA	NA
12	34220001	34260000	0.164089	1.1982	NA	NA	NA	NA	NA
12	34240001	34280000	0.164089	1.1982	NA	NA	NA	NA	NA
13	32800001	32840000	0.145149	1.0456	FF-mul00012177	PPP6R1	Ankyrin repeats (many copies)	32826087	32829607
					FF-mul00012178	CTSL	Cathepsin propeptide inhibitor domain (I29)	32836001	32851078
13	33780001	33820000	0.108152	2.58164	NA	NA	NA	NA	NA
13	33800001	33840000	0.108152	2.58164	NA	NA	NA	NA	NA
14	10480001	10520000	0.127168	1.31053	FF-mul00018067	GULP1	PTB domain-containing engulfment adapter protein	10504166	10521858
14	10500001	10540000	0.127168	1.31053	FF-mul00018067	GULP1	PTB domain-containing engulfment adapter protein	10504166	10521858
14	27200001	27240000	0.147925	1.07176	FF-mul00018710	STARD3	vesicle tethering to endoplasmic reticulum	27182572	27205083
					FF-mul00018711	ZNF91	Zinc Finger Protein 91	27214585	27220810
					FF-mul00018712	ANKMY2	Ankyrin repeat and MYND	27226141	27243133
14	27220001	27260000	0.147925	1.07176	FF-mul00018711	ZNF91	Zinc Finger Protein 91	27214585	27220810
					FF-mul00018712	ANKMY2	Ankyrin repeat and MYND	27226141	27243133
					FF-mul00018713	PPIG	peptidyl-prolyl cis-trans isomerase activity	27245097	27259501
15	8860001	8900000	0.116592	1.94863	FF-mul00021443	Nesprin1	zinc ion binding	8846327	8854577
					FF-mul00021444	NXPE3	Neurexophilin and PC-esterase domain family, member 3	8885445	8890545
					FF-mul00021445	MPND	MPN domain-containing protein	8899230	8916396
15	8880001	8920000	0.116592	1.94863	FF-mul00021444	NXPE3	Neurexophilin and PC-esterase domain family, member 3	8885445	8890545
					FF-mul00021445	MPND	MPN domain-containing protein	8899230	8916396
15	9280001	9320000	0.133122	2.57134	FF-mul00021465	EGF1	calcium ion binding	9277278	9280946
					FF-mul00021466	NA	NA	9293264	9293931
					FF-mul00021467	SVEP1	neurogenic locus notch homolog protein	9311922	9312729
					FF-mul00021468	nas-14	coreceptor activity involved in Wnt signaling pathway, planar cell polarity pathway	9314216	9314420
15	9300001	9340000	0.133122	2.57134	FF-mul00021467	SVEP1	neurogenic locus notch homolog protein	9311922	9312729
					FF-mul00021468	nas-14	coreceptor activity involved in Wnt signaling pathway, planar cell polarity pathway	9314216	9314420
					FF-mul00021469	NA	NA	9324261	9324792
15	12680001	12720000	0.117317	1.69882	FF-mul00021610	LOC123542086	negative regulation of canonical Wnt signaling pathway involved in cardiac muscle cell fate commitment	12679953	12702907
					FF-mul00021611	NA	NA	12702934	12706476
					FF-mul00021612	NA	NA	12709152	12720729
15	12700001	12740000	0.117317	1.69882	FF-mul00021610	LOC123542086	negative regulation of canonical Wnt signaling pathway involved in cardiac muscle cell fate commitment	12679953	12702907
					FF-mul00021611	NA	NA	12702934	12706476
					FF-mul00021612	NA	NA	12709152	12720729
					FF-mul00021613	COL12A1	Trimeric coiled-coil oligomerisation domain of matrilin	12723191	12723591
					FF-mul00021614	LOC123554021	Scavenger receptor Cys-rich	12724838	12768240
15	19140001	19180000	0.121151	3.55859	FF-mul00021864	IVNS1ABP	negative regulation of protein ubiquitination	19121025	19144119
					FF-mul00021865	ZNHIT6	Box C D snoRNA protein	19166049	19179893
15	21580001	21620000	0.135382	1.13788	NA	NA	NA	NA	NA
16	4380001	4420000	0.173738	1.41563	FF-mul00016501	NA	NA	4407975	4409040
					FF-mul00016502	NA	NA	4409358	4409933
					FF-mul00016503	LIN29	Metal ion binding	4419060	4440748
16	4400001	4440000	0.173738	1.41563	FF-mul00016501	NA	NA	4407975	4409040
					FF-mul00016502	NA	NA	4409358	4409933
					FF-mul00016503	LIN29	Metal ion binding	4419060	4440748
17	2860001	2900000	0.157505	3.04087	NA	NA	NA	NA	NA
17	6660001	6700000	0.128601	1.27452	FF-mul00023559	sspo	Thrombospondin type 1 repeats	6662736	6673676
					FF-mul00023560	NOP58	snoRNA localization	6679224	6679430
					FF-mul00023561	NOP58	NOP58 ribonucleoprotein homolog (yeast)	6686880	6692957
					FF-mul00023562	NA	NA	6694609	6695204
17	6680001	6720000	0.128601	1.27452	FF-mul00023561	NOP58	NOP58 ribonucleoprotein homolog (yeast)	6686880	6692957
					FF-mul00023562	NA	NA	6694609	6695204
17	12960001	13000000	0.163083	2.51343	FF-mul00023745	DPP10	potassium channel regulator activity	12964355	13006788
17	14720001	14760000	0.194425	2.74738	NA	NA	NA	NA	NA
17	18160001	18200000	0.184363	2.2504	NA	NA	NA	NA	NA
17	18380001	18420000	0.222722	1.20278	FF-mul00023864	NBR1	brca1 gene 1	18356799	18381332
					FF-mul00023865	CES5A	carboxylic ester hydrolase activity	18385158	18388077
					FF-mul00023866	NA	NA	18389258	18389787
					FF-mul00023867	NA	NA	18389873	18391061
					FF-mul00023868	cle-1	biological adhesion	18398182	18428157
17	18400001	18440000	0.222722	1.20278	FF-mul00023868	cle-1	biological adhesion	18398182	18428157
18	2140001	2180000	0.174695	2.00877	FF-mul00022350	NA	NA	2146038	2148925
					FF-mul00022351	ZNF708	Zinc Finger Protein 708	2148982	2150568
					FF-mul00022352	NA	NA	2157203	2178003
					FF-mul00022353	PLAGL1	PLAG1 Like Zinc Finger 1	2178315	2179102
18	2160001	2200000	0.174695	2.00877	FF-mul00022352	NA	NA	2157203	2178003
					FF-mul00022353	PLAGL1	PLAG1 Like Zinc Finger 1	2178315	2179102
					FF-mul00022354	ZNF665	Zinc finger protein	2183513	2184367
					FF-mul00022355	ZNF91	Metal ion binding	2184433	2196383
18	5120001	5160000	0.149466	1.48668	FF-mul00022496	EEF1A1	translation elongation factor activity	5137548	5142127
					FF-mul00022497	Myo21	Belongs to the TRAFAC class myosin-kinesin ATPase superfamily. Myosin family	5147597	5190775
18	16120001	16160000	0.111678	1.03978	FF-mul00022875	SMCHD1	inactivation of X chromosome by DNA methylation	16083405	16146405
					FF-mul00022876	LOC123549582	In Between Ring fingers	16150105	16155235
19	1900001	1940000	0.211804	1.25958	FF-mul00024137	NA	NA	1889790	1902273
					FF-mul00024138	GNAQ	type 2A serotonin receptor binding	1920315	1934695
					FF-mul00024139	GNAQ	type 2A serotonin receptor binding	1938517	1947052

## Sheet: Negative selected regions
Chr	Bin_Start	Bin_end	Fst	log2(θπG6/θπG0)	Gene_ID	Gene symbol	Description	Gene_Position1	Gene_Position2
1	42680001	42720000	0.108285	-2.18845	FF-mul00001722	HID1	HID1 domain containing	42712437	42736119
1	45560001	45600000	0.208215	-2.44967	FF-mul00001837	TNIP1	TNFAIP3-interacting protein 1	45577738	45591934
					FF-mul00001838	NODAL	Nodal homolog	45592396	45594610
					FF-mul00001839	NA	NA	45598105	45600348
1	45580001	45620000	0.208215	-2.44967	FF-mul00001837	TNIP1	TNFAIP3-interacting protein 1	45577738	45591934
					FF-mul00001838	NODAL	Nodal homolog	45592396	45594610
					FF-mul00001839	NA	NA	45598105	45600348
					FF-mul00001840	NA	NA	45600561	45608552
2	5640001	5680000	0.126174	-1.93222	NA	NA	NA	NA	NA
2	42920001	42960000	0.125263	-2.41109	FF-mul00005497	ITPA	xanthosine 5'-triphosphate (XTP) to their respective monophosphate derivatives. The enzyme does not distinguish between the deoxy- and ribose forms. Probably excludes non-canonical purines from RNA and DNA precursor pools, thus preventing their incorporation into RNA and DNA and avoiding chromosomal lesions	42915323	42923408
					FF-mul00005498	HBS1L	Hbs1-like	42938974	42943466
					FF-mul00005499	HBS1L	Hbs1-like	42945133	42960612
3	19340001	19380000	0.122846	-1.58414	FF-mul00006149	AMP	AMP catabolic process	19333733	19342241
					FF-mul00006150	TIAM1	regulation of Schwann cell chemotaxis	19348810	19374292
3	21780001	21820000	0.164894	-2.85993	FF-mul00006235	NA	neurotransmitter transport	21780853	21792464
					FF-mul00006236	NUP43	Nucleoporin	21793542	21807471
3	23000001	23040000	0.109374	-1.12932	FF-mul00006272	ITGA4	Integrin	23007815	23021134
					FF-mul00006273	NA	NA	23027520	23027732
					FF-mul00006274	ITGA9	integrin	23028730	23035102
3	23020001	23060000	0.228937	-3.03354	FF-mul00006272	ITGA4	Integrin	23007815	23021134
					FF-mul00006273	NA	NA	23027520	23027732
					FF-mul00006274	ITGA9	integrin	23028730	23035102
					FF-mul00006275	VMO1	Vitelline membrane outer layer protein I (VOMI)	23041074	23042906
					FF-mul00006276	GDAP2	response to retinoic acid	23054315	23063702
3	25140001	25180000	0.20944	-1.18271	NA	NA	NA	NA	NA
3	26240001	26280000	0.154364	-2.5373	FF-mul00006352	TSTA3	Tissue specific transplantation antigen P35B	26234087	26242684
					FF-mul00006353	NA	NA	26247515	26251432
					FF-mul00006354	EMILIN2	biological adhesion	26261297	26262457
					FF-mul00006355	NA	NA	26265617	26269671
3	26260001	26300000	0.154364	-2.5373	FF-mul00006354	EMILIN2	biological adhesion	26261297	26262457
					FF-mul00006355	NA	NA	26265617	26269671
					FF-mul00006356	NA	NA	26281129	26287300
					FF-mul00006357	CLEC4A	plasmacytoid dendritic cell antigen processing and presentation	26296235	26299774
3	30000001	30040000	0.152064	-3.33481	FF-mul00006470	SDRs	short chain dehydrogenase	30037704	30044558
3	30020001	30060000	0.152064	-3.33481	FF-mul00006470	SDRs	short chain dehydrogenase	30037704	30044558
3	32700001	32740000	0.121406	-3.74417	FF-mul00006549	PATL2	deadenylation-dependent decapping of nuclear-transcribed mRNA	32703362	32723713
					FF-mul00006550	RDX	Ezrin/radixin/moesin family	32733608	32751510
3	34540001	34580000	0.154864	-2.71395	FF-mul00006624	HYR	HYR domain	34522255	34573050
3	34560001	34600000	0.154864	-2.71395	FF-mul00006624	HYR	HYR domain	34522255	34573050
3	42720001	42760000	0.110129	-1.24294	FF-mul00006972	GDH	L-gulonate 3-dehydrogenase activity	42732225	42736062
					FF-mul00006973	MFS	Major Facilitator Superfamily	42739064	42739790
					FF-mul00006974	NA	NA	42740309	42744350
					FF-mul00006976	HTATSF1	RNA splicing, via transesterification reactions with bulged adenosine as nucleophile	42752284	42761264
4	1120001	1160000	0.118758	-2.49477	FF-mul00007036	F9	coagulation factor	1125016	1134917
					FF-mul00007037	CHRNA7	acetylcholine-gated cation-selective channel activity	1142379	1145672
					FF-mul00007038	THSD4	Thrombospondin, type I, domain containing 4	1155354	1167483
4	1140001	1180000	0.118758	-2.49477	FF-mul00007037	CHRNA7	acetylcholine-gated cation-selective channel activity	1142379	1145672
					FF-mul00007038	THSD4	Thrombospondin, type I, domain containing 4	1155354	1167483
4	14380001	14420000	0.113655	-2.11831	FF-mul00007345	WDR41	WD repeat-containing protein 41	14375170	14384208
					FF-mul00007346	NAD	NAD+ diphosphatase activity	14385519	14390811
					FF-mul00007347	ULK3	Serine threonine-protein kinase	14393956	14406483
					FF-mul00007348	ZNF474	Zinc finger protein	14408316	14413652
4	14400001	14440000	0.147323	-2.54316	FF-mul00007347	ULK3	Serine threonine-protein kinase	14393956	14406483
					FF-mul00007348	ZNF474	Zinc finger protein	14408316	14413652
					FF-mul00007349	ZNF474	Zinc finger protein	14420222	14424208
					FF-mul00007350	RIOK2	Serine threonine-protein kinase RIO2	14425447	14437136
					FF-mul00007351	DOLK	dolichyl monophosphate biosynthetic process	14437284	14448543
4	14760001	14800000	0.247128	-2.30682	FF-mul00007367	SPFH	SPFH domain / Band 7 family	14757649	14763067
					FF-mul00007368	NA	NA	14765628	14767914
					FF-mul00007369	NA	NA	14772190	14775386
					FF-mul00007370	NA	Neurotransmitter-gated ion-channel transmembrane region	14789137	14795022
4	21140001	21180000	0.136595	-3.81686	NA	NA	NA	NA	NA
4	27180001	27220000	0.112074	-1.22072	FF-mul00007750	NA	NA	27200546	27217545
4	28700001	28740000	0.164002	-1.07921	FF-mul00007798	PDE8B	High affinity cAMP-specific and IBMX-insensitive 3',5'-cyclic phosphodiesterase 8B	28708423	28709075
4	34500001	34540000	0.118362	-3.93237	NA	NA	NA	NA	NA
4	35880001	35920000	0.237816	-1.89609	NA	NA	NA	NA	NA
4	35900001	35940000	0.237816	-1.89609	FF-mul00007999	NA	NA	35927948	35932031
4	38420001	38460000	0.121994	-1.9637	FF-mul00008087	PGPEP1	pyroglutamyl-peptidase activity	38414834	38421836
					FF-mul00008088	FBP1	Belongs to the FBPase class 1 family	38424540	38435159
					FF-mul00008089	PLIN2	lipid storage	38451328	38456574
4	38440001	38480000	0.121994	-1.9637	FF-mul00008088	FBP1	Belongs to the FBPase class 1 family	38424540	38435159
					FF-mul00008089	PLIN2	lipid storage	38451328	38456574
					FF-mul00008090	glrx-10	electron transport chain	38460859	38462830
					FF-mul00008091	NA	NA	38471820	38480224
4	39580001	39620000	0.127724	-1.93354	FF-mul00008139	USP	Universal stress protein family	39599425	39600055
					FF-mul00008140	FAM184B	Family with sequence similarity 184, A and B	39611317	39618891
5	9480001	9520000	0.132529	-1.06401	FF-mul00002267	para	mediates the voltage-dependent sodium ion permeability of excitable membranes	9483382	9495717
					FF-mul00002268	para	mediates the voltage-dependent sodium ion permeability of excitable membranes	9498126	9530822
5	9500001	9540000	0.132529	-1.06401	FF-mul00002268	para	mediates the voltage-dependent sodium ion permeability of excitable membranes	9498126	9530822
5	12800001	12840000	0.131081	-1.11726	FF-mul00002445	FAM161A	cell projection organization	12802133	12806161
5	13480001	13520000	0.139674	-1.8865	FF-mul00002476	NA	negative regulation of insulin-like growth factor receptor signaling pathway	13490021	13499731
					FF-mul00002477	NA	WD repeat-containing protein	13504401	13528133
5	18520001	18560000	0.153677	-4.09641	FF-mul00002637	MOSC	molybdenum ion binding	18523429	18529153
					FF-mul00002638	LCLAT1	lysocardiolipin acyltransferase 1	18531836	18535196
					FF-mul00002639	NA	induction by virus of host autophagy	18542671	18551641
					FF-mul00002640	EIF2AK4	It is involved in the biological process described with protein phosphorylation	18552630	18574240
6	2620001	2660000	0.126617	-2.95234	FF-mul00008314	NA	NA	2655808	2662737
6	7640001	7680000	0.137873	-2.92335	FF-mul00008522	NA	NA	7679767	7693775
6	7660001	7700000	0.137873	-2.92335	FF-mul00008522	NA	NA	7679767	7693775
6	9940001	9980000	0.210438	-3.5972	NA	NA	NA	NA	NA
6	9960001	10000000	0.210438	-3.5972	NA	NA	NA	NA	NA
6	10380001	10420000	0.109559	-1.78786	FF-mul00008615	NA	NA	10404418	10413307
					FF-mul00008616	NA	NA	10413531	10414602
6	10460001	10500000	0.147617	-3.77476	NA	NA	NA	NA	NA
6	12880001	12920000	0.113036	-2.52017	FF-mul00008697	RAS	Ras-related protein	12880209	12882369
					FF-mul00008698	RAS	Rab subfamily of small GTPases	12885833	12888866
6	17240001	17280000	0.126971	-2.64825	FF-mul00008863	OVOL1	Zinc finger, C2H2 type	17253846	17257979
6	18440001	18480000	0.135277	-4.0327	FF-mul00008917	NA	ATP binding	18441868	18450840
					FF-mul00008918	NA	NA	18458504	18462615
					FF-mul00008919	NA	NA	18465860	18466657
					FF-mul00008920	NA	NA	18467058	18467453
					FF-mul00008921	NA	cellular response to stress	18467843	18473376
					FF-mul00008922	NA	NA	18478645	18480089
6	18460001	18500000	0.135277	-4.0327	FF-mul00008918	NA	NA	18458504	18462615
					FF-mul00008919	NA	NA	18465860	18466657
					FF-mul00008920	NA	NA	18467058	18467453
					FF-mul00008921	NA	cellular response to stress	18467843	18473376
					FF-mul00008922	NA	NA	18478645	18480089
6	20500001	20540000	0.143989	-4.42616	FF-mul00008994	CUBN	cobalamin catabolic process	20487448	20500114
					FF-mul00008995	NA	sensory perception of sound	20501677	20511640
					FF-mul00008996	LRR	Leucine Rich repeat	20519569	20526817
					FF-mul00008997	CD109	endopeptidase inhibitor activity	20530793	20548163
6	25840001	25880000	0.110401	-1.45356	FF-mul00009177	NA	homophilic cell adhesion via plasma membrane adhesion molecules	25842152	25856990
					FF-mul00009178	NA	NA	25857558	25857866
					FF-mul00009179	NA	NA	25870534	25871713
					FF-mul00009180	LRR	Leucine Rich repeat	25875664	25883029
6	30380001	30420000	0.132215	-1.16776	FF-mul00009384	NA	NA	30375637	30383783
					FF-mul00009385	IQCM	Short calmodulin-binding motif containing conserved Ile and Gln residues.	30402926	30424860
6	30400001	30440000	0.132215	-1.16776	FF-mul00009385	IQCM	Short calmodulin-binding motif containing conserved Ile and Gln residues.	30402926	30424860
					FF-mul00009386	CAD	Homeodomain	30433573	30435111
7	4540001	4580000	0.112597	-3.04961	FF-mul00019139	RNASEH2B	RNA-DNA hybrid ribonuclease activity	4548347	4557720
					FF-mul00019140	CLNS1A	cell volume homeostasis	4562912	4565805
7	4560001	4600000	0.112597	-3.04961	FF-mul00019140	CLNS1A	cell volume homeostasis	4562912	4565805
7	5320001	5360000	0.118258	-2.45138	FF-mul00019186	NA	divergent subfamily of APPLE domains	5350702	5356444
7	15220001	15260000	0.157407	-1.71631	NA	NA	NA	NA	NA
7	19020001	19060000	0.119041	-1.85322	FF-mul00019599	EGF	Mucin 4, cell surface associated	19017205	19033429
					FF-mul00019600	CD163	Scavenger receptor Cys-rich	19034032	19035965
					FF-mul00019601	NA	NA	19048558	19050750
					FF-mul00019602	mup-4	sequestering of TGFbeta in extracellular matrix	19066565	19119664
7	19040001	19080000	0.119041	-1.85322	FF-mul00019601	NA	NA	19048558	19050750
					FF-mul00019602	mup-4	sequestering of TGFbeta in extracellular matrix	19066565	19119664
7	20280001	20320000	0.1693	-1.58958	NA	NA	NA	NA	NA
7	20300001	20340000	0.1693	-1.58958	NA	NA	NA	NA	NA
7	25640001	25680000	0.138815	-2.38462	NA	NA	NA	NA	NA
7	26820001	26860000	0.106771	-2.35823	FF-mul00019847	SRCR	Scavenger receptor Cys-rich	26830154	26869013
7	26840001	26880000	0.106771	-2.35823	FF-mul00019847	SRCR	Scavenger receptor Cys-rich	26830154	26869013
					FF-mul00019848	NA	NA	26871335	26871610
					FF-mul00019849	mup-4	sequestering of TGFbeta in extracellular matrix	26872682	26874056
7	29140001	29180000	0.109229	-2.10031	FF-mul00019964	PHEX	metalloendopeptidase activity	29153750	29160994
					FF-mul00019965	MMEL1	Peptidase family M13	29175529	29182634
7	29160001	29200000	0.111256	-2.20485	FF-mul00019964	PHEX	metalloendopeptidase activity	29153750	29160994
					FF-mul00019965	MMEL1	Peptidase family M13	29175529	29182634
8	1740001	1780000	0.135379	-4.03904	FF-mul00015131	SHRs	steroid hormone receptor activity	1752803	1759643
					FF-mul00015132	NA	actin filament capping	1775267	1784036
8	10760001	10800000	0.154139	-2.39165	FF-mul00015557	TUBA3D	structural constituent of cytoskeleton	10759395	10760534
					FF-mul00015558	DOCK3	Dedicator of cytokinesis protein 3	10785257	10831651
8	10780001	10820000	0.154139	-2.39165	FF-mul00015558	DOCK3	Dedicator of cytokinesis protein 3	10785257	10831651
8	12620001	12660000	0.111897	-1.88749	FF-mul00015623	RPP38	ribonuclease P activity	12614929	12621505
					FF-mul00015624	PLA2G6	It is involved in the biological process described with lipid metabolic process	12631659	12635275
					FF-mul00015625	C1QL4	negative regulation of fibroblast proliferation	12649715	12651751
8	21660001	21700000	0.197702	-1.3078	FF-mul00015963	TMEM187	transmembrane protein 187	21662273	21663260
					FF-mul00015964	NDUFA5	NADH dehydrogenase ubiquinone 1 alpha subcomplex	21665118	21667548
					FF-mul00015965	NA	NA	21668072	21679018
					FF-mul00015966	MOXD1	DBH-like monooxygenase protein 1	21680041	21687207
					FF-mul00015967	GalNAc4S-6ST	Carbohydrate (N-acetylgalactosamine 4-sulfate 6-O) sulfotransferase 15	21694378	21698667
8	21680001	21720000	0.197702	-1.3078	FF-mul00015965	NA	NA	21668072	21679018
					FF-mul00015966	MOXD1	DBH-like monooxygenase protein 1	21680041	21687207
					FF-mul00015967	GalNAc4S-6ST	Carbohydrate (N-acetylgalactosamine 4-sulfate 6-O) sulfotransferase 15	21694378	21698667
					FF-mul00015968	CHST15	N-acetylgalactosamine 4-sulfate 6-O-sulfotransferase activity	21719184	21726194
9	8600001	8640000	0.121455	-3.93237	FF-mul00013998	ABR	negative regulation of neutrophil degranulation	8573642	8601554
					FF-mul00013999	CLEC19A	Lactose-binding lectin l-2-like	8605460	8606173
					FF-mul00014000	NA	NA	8608205	8609404
					FF-mul00014001	NA	NA	8638735	8640337
9	10960001	11000000	0.186396	-4.24278	FF-mul00014101	TBX10	Sequence-specific DNA binding transcription factor activity. It is involved in the biological process described with regulation of transcription, DNA-templated	10956516	10972626
					FF-mul00014102	UGCG	Glycosyl transferase family 21	10989731	11013654
9	12040001	12080000	0.123723	-3.93715	FF-mul00014129	PLG	divergent subfamily of APPLE domains	12043496	12053818
9	12060001	12100000	0.123723	-3.93715	NA	NA	NA	NA	NA
10	10460001	10500000	0.107735	-2.40089	NA	NA	NA	NA	NA
10	10480001	10520000	0.107735	-2.40089	NA	NA	NA	NA	NA
10	14560001	14600000	0.118672	-1.81985	FF-mul00010264	NA	NA	14571356	14576567
10	14580001	14620000	0.118672	-1.81985	NA	NA	NA	NA	NA
10	18600001	18640000	0.110247	-1.11362	NA	NA	NA	NA	NA
10	19760001	19800000	0.110136	-1.35299	FF-mul00010456	LRRCC1	cell division	19754016	19780639
					FF-mul00010457	PARL	serine-type endopeptidase activity	19789111	19795255
10	19780001	19820000	0.110136	-1.35299	FF-mul00010456	LRRCC1	cell division	19754016	19780639
					FF-mul00010457	PARL	serine-type endopeptidase activity	19789111	19795255
11	15340001	15380000	0.116048	-1.1511	FF-mul00020553	EFTUD2	GTPase activity	15322367	15342015
					FF-mul00020554	NA	NA	15342805	15344329
					FF-mul00020555	MRC1	carbohydrate binding	15362856	15365173
					FF-mul00020556	KLHL40	regulation of lateral pseudopodium assembly	15375979	15378185
11	19140001	19180000	0.197563	-1.26384	FF-mul00020658	GEMIN2	Gem nuclear organelle associated protein 2	19139287	19144332
					FF-mul00020659	NA	mannosyl-inositol phosphorylceramide biosynthetic process	19145129	19146605
11	19160001	19200000	0.197563	-1.26384	NA	NA	NA	NA	NA
11	23880001	23920000	0.138987	-1.34792	FF-mul00020849	TUBGCP5	Gamma-tubulin complex is necessary for microtubule nucleation at the centrosome	23872476	23890971
					FF-mul00020850	ACLY	ATP citrate synthase activity	23899654	23905469
					FF-mul00020851	ACLY	ATP citrate synthase activity	23912463	23933344
11	24160001	24200000	0.120215	-2.2207	NA	NA	NA	NA	NA
11	24180001	24220000	0.13931	-4.02178	FF-mul00020862	RHO	Rho (Ras homology) subfamily of Ras-like small GTPases	24200177	24207797
					FF-mul00020863	NA	NA	24213751	24215539
11	25020001	25060000	0.112287	-2.64414	FF-mul00020893	HS6ST1	6-O-sulfation enzyme which catalyzes the transfer of sulfate from 3'-phosphoadenosine 5'-phosphosulfate (PAPS) to position 6 of the N-sulfoglucosamine residue (GlcNS) of heparan sulfate	25048854	25052693
11	25040001	25080000	0.112287	-2.64414	FF-mul00020893	HS6ST1	6-O-sulfation enzyme which catalyzes the transfer of sulfate from 3'-phosphoadenosine 5'-phosphosulfate (PAPS) to position 6 of the N-sulfoglucosamine residue (GlcNS) of heparan sulfate	25048854	25052693
12	6480001	6520000	0.153966	-1.79058	NA	NA	NA	NA	NA
12	7100001	7140000	0.109319	-1.59583	FF-mul00012588	KRR1	KRR1, small subunit	7105804	7116622
					FF-mul00012589	ZDHHC13	protein-cysteine S-acyltransferase activity	7120875	7133863
					FF-mul00012590	KMT	Histone-lysine N-methyltransferase	7135613	7170062
12	7120001	7160000	0.109319	-1.59583	FF-mul00012589	ZDHHC13	protein-cysteine S-acyltransferase activity	7120875	7133863
					FF-mul00012590	KMT	Histone-lysine N-methyltransferase	7135613	7170062
12	10480001	10520000	0.196432	-3.34793	FF-mul00012700	NA	NA	10488922	10490465
12	16260001	16300000	0.120395	-1.21714	FF-mul00012865	TEKT3	regulation of brood size	16252035	16262388
12	17620001	17660000	0.123015	-1.05528	FF-mul00012910	NA	NA	17614894	17623267
14	400001	440000	0.206033	-1.58863	FF-mul00017635	NA	NA	401232	401961
14	3800001	3840000	0.14228	-4.20001	FF-mul00017753	SGD	gamma-aminobutyric acid:sodium symporter activity	3799058	3803465
14	11600001	11640000	0.117459	-3.01114	FF-mul00018114	HOXB6	homeobox protein	11620919	11625140
14	11620001	11660000	0.117459	-3.01114	FF-mul00018114	HOXB6	homeobox protein	11620919	11625140
14	13540001	13580000	0.128932	-2.67389	FF-mul00018180	DXD	Glycosyltransferase sugar-binding region containing DXD motif	13534224	13542647
					FF-mul00018181	DXD	Glycosyltransferase sugar-binding region containing DXD motif	13547567	13548747
					FF-mul00018182	GAL3ST3	galactosylceramide sulfotransferase activity	13561696	13563804
14	15200001	15240000	0.185837	-1.85641	FF-mul00018252	EB	microtubule plus-end binding	15220788	15230014
14	15220001	15260000	0.185837	-1.85641	FF-mul00018252	EB	microtubule plus-end binding	15220788	15230014
14	24340001	24380000	0.172396	-2.17865	FF-mul00018586	NA	NA	24358368	24360948
					FF-mul00018587	PGLYRP3	peptidoglycan binding	24364714	24380367
14	24360001	24400000	0.172396	-2.17865	FF-mul00018587	PGLYRP3	peptidoglycan binding	24364714	24380367
					FF-mul00018588	STK11IP	protein kinase binding	24383868	24407596
14	26900001	26940000	0.146995	-2.79322	NA	NA	NA	NA	NA
14	26920001	26960000	0.146995	-2.79322	NA	NA	NA	NA	NA
14	33420001	33460000	0.160144	-3.29723	NA	NA	NA	NA	NA
15	1640001	1680000	0.120807	-2.02845	FF-mul00021169	GPCPD1	Starch binding domain	1648751	1667711
					FF-mul00021170	TNNI3K	bundle of His cell to Purkinje myocyte communication	1677207	1697220
15	4420001	4460000	0.118934	-1.67807	FF-mul00021251	BCAR3	SH3/SH2 adaptor activity	4449410	4460997
15	4440001	4480000	0.118934	-1.67807	FF-mul00021251	BCAR3	SH3/SH2 adaptor activity	4449410	4460997
					FF-mul00021252	NA	NA	4479570	4480474
15	13660001	13700000	0.17834	-2.55211	FF-mul00021645	NA	calcium ion binding	13659057	13693318
					FF-mul00021646	C1orf131	Domain of unknown function (DUF4602)	13698143	13706590
15	13680001	13720000	0.17834	-2.55211	FF-mul00021645	NA	calcium ion binding	13659057	13693318
					FF-mul00021646	C1orf131	Domain of unknown function (DUF4602)	13698143	13706590
					FF-mul00021647	TRUB2	tRNA pseudouridine synthase 2	13710574	13717403
15	13720001	13760000	0.139601	-2.15916	FF-mul00021648	SH3GLB1	protein localization to vacuolar membrane	13734950	13756269
					FF-mul00021649	NA	NA	13757421	13782846
15	13740001	13780000	0.139601	-2.15916	FF-mul00021648	SH3GLB1	protein localization to vacuolar membrane	13734950	13756269
					FF-mul00021649	NA	NA	13757421	13782846
15	19820001	19860000	0.110867	-1.2591	FF-mul00021896	NA	Phytanoyl-CoA dioxygenase (PhyH)	19822715	19832297
					FF-mul00021897	NA	Phytanoyl-CoA dioxygenase (PhyH)	19834002	19842848
15	19840001	19880000	0.110867	-1.2591	FF-mul00021897	NA	Phytanoyl-CoA dioxygenase (PhyH)	19834002	19842848
					FF-mul00021898	STAT5B	signal transducer activity. It is involved in the biological process described with regulation of transcription, DNA-templated	19860269	19872287
16	14880001	14920000	0.126049	-3.15005	FF-mul00016850	VNN1	Carbon-nitrogen hydrolase	14880727	14882649
16	14900001	14940000	0.126049	-3.15005	NA	NA	NA	NA	NA
16	17740001	17780000	0.160336	-4.24418	FF-mul00016958	AGTRAP	angiotensin II receptor-associated protein	17735750	17742177
					FF-mul00016959	NA	NA	17745685	17750598
					FF-mul00016960	NA	DNA/RNA non-specific endonuclease	17764399	17765418
16	17760001	17800000	0.160336	-4.24418	FF-mul00016960	NA	DNA/RNA non-specific endonuclease	17764399	17765418
16	19020001	19060000	0.163721	-1.75619	FF-mul00016993	ACAP3	ArfGAP with coiled-coil, ankyrin repeat and PH domains	19032962	19049302
16	19040001	19080000	0.163721	-1.75619	FF-mul00016993	ACAP3	ArfGAP with coiled-coil, ankyrin repeat and PH domains	19032962	19049302
					FF-mul00016994	NA	corticospinal neuron axon guidance through spinal cord	19063626	19065857
16	19500001	19540000	0.264203	-1.16668	FF-mul00017004	dTGD	dTDP-glucose 4,6-dehydratase activity	19501915	19502486
					FF-mul00017005	ARMC9	lisH domain-containing protein	19515915	19549008
16	19520001	19560000	0.264203	-1.16668	FF-mul00017005	ARMC9	lisH domain-containing protein	19515915	19549008
					FF-mul00017006	TK2	deoxycytidine metabolic process	19552482	19559008
16	23400001	23440000	0.1192	-1.71017	FF-mul00017197	FND	Fibronectin type 3 domain	23391666	23438711
16	23420001	23460000	0.1192	-1.71017	FF-mul00017197	FND	Fibronectin type 3 domain	23391666	23438711
16	31060001	31100000	0.16534	-2.08951	FF-mul00017484	C5	complement	31053891	31104854
16	31080001	31120000	0.16534	-2.08951	FF-mul00017484	C5	complement	31053891	31104854
17	6980001	7020000	0.167338	-3.38664	NA	NA	NA	NA	NA
17	7000001	7040000	0.167338	-3.38664	FF-mul00023568	TNS3	Tensin like C1 domain containing phosphatase	7030379	7048335
17	8720001	8760000	0.10858	-1.06655	NA	NA	NA	NA	NA
17	9440001	9480000	0.131691	-1.09825	FF-mul00023641	chs1	Transferase activity, transferring hexosyl groups	9456567	9471816
17	13320001	13360000	0.188952	-2.40371	NA	NA	NA	NA	NA
17	13340001	13380000	0.188952	-2.40371	NA	NA	NA	NA	NA
17	14340001	14380000	0.147191	-1.9416	FF-mul00023776	CACNA2D3	calcium channel activity	14307571	14341431
17	14360001	14400000	0.147191	-1.9416	FF-mul00023777	CACNA2D3	Voltage-dependent calcium channel subunit alpha-2	14384060	14397825
17	15600001	15640000	0.143489	-1.06164	NA	NA	NA	NA	NA
17	15620001	15660000	0.143489	-1.06164	NA	NA	NA	NA	NA
17	25020001	25060000	0.107011	-1.34041	FF-mul00024034	NA	NA	25044228	25063057
17	25040001	25080000	0.107011	-1.34041	FF-mul00024034	NA	NA	25044228	25063057
					FF-mul00024035	NA	NA	25067735	25078055
17	25140001	25180000	0.154562	-2.5392	FF-mul00024038	NA	NA	25138711	25140215
					FF-mul00024039	NA	NA	25146198	25153129
					FF-mul00024040	DNAH7	heavy chain	25155164	25248498
17	25400001	25440000	0.175672	-4.30286	FF-mul00024048	ZFP	zinc finger	25412886	25415817
					FF-mul00024049	SPATS2	spermatogenesis-associated serine-rich protein 2	25416991	25444274
17	25420001	25460000	0.175672	-4.30286	FF-mul00024049	SPATS2	spermatogenesis-associated serine-rich protein 2	25416991	25444274
18	19320001	19360000	0.162941	-2.4382	FF-mul00023018	NA	dynein light chain binding	19330724	19339837
					FF-mul00023019	GCN1L1	ribosome binding	19339853	19344563
19	3740001	3780000	0.115306	-3.75875	FF-mul00024210	NA	NA	3753477	3769192
					FF-mul00024211	NA	NA	3770887	3772507
					FF-mul00024212	NA	NA	3772508	3773853
					FF-mul00024213	NA	NA	3774103	3776562
					FF-mul00024214	NA	NA	3776887	3777341
					FF-mul00024215	NA	NA	3777448	3779395
					FF-mul00024216	NA	NA	3779822	3780975
19	5360001	5400000	0.127154	-2.40826	FF-mul00024252	RNF111	Ring finger protein 111	5391902	5406070
19	5380001	5420000	0.127154	-2.40826	FF-mul00024252	RNF111	Ring finger protein 111	5391902	5406070
					FF-mul00024253	LE	Laminin-type epidermal growth factor-like domain	5412274	5442046
