# Supplementary material for: Signatures of selection in Mulinia lateralis underpinning its rapid adaptation to laboratory conditions
Source: Evol Appl. 2024 Feb 14;17(2):e13657. doi: 10.1111/eva.13657 (PMC10866071; doi:10.1111/eva.13657)
Supplement: Supplementary file 10 — Supplementary sheet 4. GO terms of the selected genes in Mulinia lateralis. [file EVA-17-e13657-s011.xlsx]

## Sheet: Sheet1
ID	Descrption	per	ratio	class	Pvalue	Qvalue	fg_num	bg_num	Genes
GO:0048254	snoRNA localization	2.564	0.6	Biological Process	1.06736e-05	0.0338235	3	5	FF-mul00021865;FF-mul00023560;FF-mul00023561
GO:0008277	regulation of G-protein coupled receptor protein signaling pathway	6.838	0.071	Biological Process	2.15844e-05	0.0338235	8	113	FF-mul00000575;FF-mul00006306;FF-mul00006850;FF-mul00006852;FF-mul00020834;FF-mul00022497;FF-mul00024138;FF-mul00024139
GO:0016028	rhabdomere	4.63	0.135	Cellular Component	2.6322e-05	0.0104058	5	37	FF-mul00006852;FF-mul00018978;FF-mul00022497;FF-mul00024138;FF-mul00024139
GO:0016059	deactivation of rhodopsin mediated signaling	3.419	0.222	Biological Process	2.99235e-05	0.0338235	4	18	FF-mul00006852;FF-mul00022497;FF-mul00024138;FF-mul00024139
GO:0070761	pre-snoRNP complex	2.778	0.375	Cellular Component	4.7624e-05	0.0104058	3	8	FF-mul00021865;FF-mul00023560;FF-mul00023561
GO:0004057	arginyltransferase activity	1.961	1	Molecular Function	0.00010213	0.0540737	2	2	FF-mul00006538;FF-mul00006539
GO:1900234	regulation of Kit signaling pathway	1.709	1	Biological Process	0.000106411	0.0522703	2	2	FF-mul00014033;FF-mul00014034
GO:1900235	negative regulation of Kit signaling pathway	1.709	1	Biological Process	0.000106411	0.0522703	2	2	FF-mul00014033;FF-mul00014034
GO:1901895	negative regulation of calcium-transporting ATPase activity	1.709	1	Biological Process	0.000106411	0.0522703	2	2	FF-mul00014099;FF-mul00014100
GO:0008589	regulation of smoothened signaling pathway	6.838	0.056	Biological Process	0.000121625	0.0522703	8	144	FF-mul00000575;FF-mul00000618;FF-mul00006446;FF-mul00006793;FF-mul00006795;FF-mul00006850;FF-mul00014005;FF-mul00018712
GO:0097500	receptor localization to nonmotile primary cilium	2.564	0.3	Biological Process	0.000123315	0.0522703	3	10	FF-mul00006850;FF-mul00006852;FF-mul00018712
GO:0016027	inaD signaling complex	2.778	0.273	Cellular Component	0.000137378	0.0164228	3	11	FF-mul00022497;FF-mul00024138;FF-mul00024139
GO:0005814	centriole	6.481	0.059	Cellular Component	0.000150323	0.0164228	7	119	FF-mul00002537;FF-mul00006434;FF-mul00006793;FF-mul00006795;FF-mul00014005;FF-mul00016337;FF-mul00016340
GO:0042733	embryonic digit morphogenesis	5.128	0.077	Biological Process	0.000152075	0.0572986	6	78	FF-mul00006793;FF-mul00006795;FF-mul00006850;FF-mul00014005;FF-mul00024138;FF-mul00024139
GO:0022400	regulation of rhodopsin mediated signaling pathway	3.419	0.138	Biological Process	0.000212698	0.0671981	4	29	FF-mul00006852;FF-mul00022497;FF-mul00024138;FF-mul00024139
GO:0001094	TFIID-class transcription factor binding	2.941	0.231	Molecular Function	0.0002701	0.0540737	3	13	FF-mul00021865;FF-mul00023560;FF-mul00023561
GO:0031826	type 2A serotonin receptor binding	1.961	0.667	Molecular Function	0.000304355	0.0540737	2	3	FF-mul00024138;FF-mul00024139
GO:0016056	rhodopsin mediated signaling pathway	3.419	0.125	Biological Process	0.000314414	0.0671981	4	32	FF-mul00006852;FF-mul00022497;FF-mul00024138;FF-mul00024139
GO:0016598	protein arginylation	1.709	0.667	Biological Process	0.000317066	0.0671981	2	3	FF-mul00006538;FF-mul00006539
GO:0036334	epidermal stem cell homeostasis	1.709	0.667	Biological Process	0.000317066	0.0671981	2	3	FF-mul00006793;FF-mul00006795
GO:0038109	Kit signaling pathway	1.709	0.667	Biological Process	0.000317066	0.0671981	2	3	FF-mul00014033;FF-mul00014034
GO:0043305	negative regulation of mast cell degranulation	1.709	0.667	Biological Process	0.000317066	0.0671981	2	3	FF-mul00014033;FF-mul00014034
GO:0060158	phospholipase C-activating dopamine receptor signaling pathway	1.709	0.667	Biological Process	0.000317066	0.0671981	2	3	FF-mul00024138;FF-mul00024139
GO:0010037	response to carbon dioxide	2.564	0.2	Biological Process	0.000450202	0.0848131	3	15	FF-mul00007155;FF-mul00024138;FF-mul00024139
GO:1903441	protein localization to ciliary membrane	2.564	0.2	Biological Process	0.000450202	0.0848131	3	15	FF-mul00006850;FF-mul00006852;FF-mul00018712
GO:0097541	axonemal basal plate	1.852	0.5	Cellular Component	0.000549539	0.0480297	2	4	FF-mul00006793;FF-mul00006795
GO:0031821	G-protein coupled serotonin receptor binding	1.961	0.5	Molecular Function	0.000604671	0.0644579	2	4	FF-mul00024138;FF-mul00024139
GO:0043812	phosphatidylinositol-4-phosphate phosphatase activity	1.961	0.5	Molecular Function	0.000604671	0.0644579	2	4	FF-mul00006185;FF-mul00006186
GO:0002887	negative regulation of myeloid leukocyte mediated immunity	1.709	0.5	Biological Process	0.000629829	0.0928588	2	4	FF-mul00014033;FF-mul00014034
GO:0036215	response to stem cell factor	1.709	0.5	Biological Process	0.000629829	0.0928588	2	4	FF-mul00014033;FF-mul00014034
GO:0036216	cellular response to stem cell factor stimulus	1.709	0.5	Biological Process	0.000629829	0.0928588	2	4	FF-mul00014033;FF-mul00014034
GO:0043301	negative regulation of leukocyte degranulation	1.709	0.5	Biological Process	0.000629829	0.0928588	2	4	FF-mul00014033;FF-mul00014034
GO:1903546	protein localization to photoreceptor outer segment	1.709	0.5	Biological Process	0.000629829	0.0928588	2	4	FF-mul00006850;FF-mul00006852
GO:0007603	phototransduction, visible light	3.419	0.1	Biological Process	0.000749706	0.101089	4	40	FF-mul00006852;FF-mul00022497;FF-mul00024138;FF-mul00024139
GO:0030326	embryonic limb morphogenesis	5.983	0.048	Biological Process	0.000824881	0.101089	7	147	FF-mul00006793;FF-mul00006795;FF-mul00006850;FF-mul00014005;FF-mul00021010;FF-mul00024138;FF-mul00024139
GO:0045494	photoreceptor cell maintenance	4.274	0.07	Biological Process	0.000826909	0.101089	5	71	FF-mul00006852;FF-mul00016337;FF-mul00016340;FF-mul00018978;FF-mul00022497
GO:0035107	appendage morphogenesis	11.966	0.027	Biological Process	0.000894023	0.101089	14	517	FF-mul00000618;FF-mul00006446;FF-mul00006793;FF-mul00006795;FF-mul00006850;FF-mul00007157;FF-mul00008102;FF-mul00014005;FF-mul00014033;FF-mul00014034;FF-mul00020834;FF-mul00021010;FF-mul00024138;FF-mul00024139
GO:0047391	alkylglycerophosphoethanolamine phosphodiesterase activity	1.961	0.4	Molecular Function	0.0010011	0.0889315	2	5	FF-mul00024138;FF-mul00024139
GO:0009814	defense response, incompatible interaction	1.709	0.4	Biological Process	0.0010426	0.101089	2	5	FF-mul00024138;FF-mul00024139
GO:0009816	defense response to bacterium, incompatible interaction	1.709	0.4	Biological Process	0.0010426	0.101089	2	5	FF-mul00024138;FF-mul00024139
GO:0016060	metarhodopsin inactivation	1.709	0.4	Biological Process	0.0010426	0.101089	2	5	FF-mul00024138;FF-mul00024139
GO:0033004	negative regulation of mast cell activation	1.709	0.4	Biological Process	0.0010426	0.101089	2	5	FF-mul00014033;FF-mul00014034
GO:0033007	negative regulation of mast cell activation involved in immune response	1.709	0.4	Biological Process	0.0010426	0.101089	2	5	FF-mul00014033;FF-mul00014034
GO:0060426	lung vasculature development	1.709	0.4	Biological Process	0.0010426	0.101089	2	5	FF-mul00006793;FF-mul00006795
GO:1902477	regulation of defense response to bacterium, incompatible interaction	1.709	0.4	Biological Process	0.0010426	0.101089	2	5	FF-mul00024138;FF-mul00024139
GO:0035113	embryonic appendage morphogenesis	5.983	0.046	Biological Process	0.00104339	0.101089	7	153	FF-mul00006793;FF-mul00006795;FF-mul00006850;FF-mul00014005;FF-mul00021010;FF-mul00024138;FF-mul00024139
GO:0044450	microtubule organizing center part	6.481	0.042	Cellular Component	0.00112302	0.0741007	7	166	FF-mul00002537;FF-mul00006434;FF-mul00006793;FF-mul00006795;FF-mul00014005;FF-mul00016337;FF-mul00016340
GO:0007602	phototransduction	4.274	0.066	Biological Process	0.00112622	0.106084	5	76	FF-mul00006852;FF-mul00007157;FF-mul00022497;FF-mul00024138;FF-mul00024139
GO:0002081	outer acrosomal membrane	1.852	0.333	Cellular Component	0.00135653	0.0741007	2	6	FF-mul00006793;FF-mul00006795
GO:0031428	box C/D snoRNP complex	1.852	0.333	Cellular Component	0.00135653	0.0741007	2	6	FF-mul00023560;FF-mul00023561
GO:1903929	primary palate development	1.709	0.333	Biological Process	0.00155331	0.142358	2	6	FF-mul00006793;FF-mul00006795
GO:0001091	RNA polymerase II basal transcription factor binding	2.941	0.13	Molecular Function	0.00155361	0.118296	3	23	FF-mul00021865;FF-mul00023560;FF-mul00023561
GO:0048736	appendage development	11.966	0.025	Biological Process	0.00200591	0.174387	14	563	FF-mul00000618;FF-mul00006446;FF-mul00006793;FF-mul00006795;FF-mul00006850;FF-mul00007157;FF-mul00008102;FF-mul00014005;FF-mul00014033;FF-mul00014034;FF-mul00020834;FF-mul00021010;FF-mul00024138;FF-mul00024139
GO:0098797	plasma membrane protein complex	10.185	0.027	Cellular Component	0.00201917	0.0954574	11	410	FF-mul00002683;FF-mul00006306;FF-mul00006784;FF-mul00014006;FF-mul00018978;FF-mul00020834;FF-mul00020965;FF-mul00022497;FF-mul00023745;FF-mul00024138;FF-mul00024139
GO:0043813	phosphatidylinositol-3,5-bisphosphate 5-phosphatase activity	1.961	0.286	Molecular Function	0.00207457	0.138218	2	7	FF-mul00006185;FF-mul00006186
GO:0007224	smoothened signaling pathway	6.838	0.036	Biological Process	0.00207773	0.174387	8	221	FF-mul00000575;FF-mul00000618;FF-mul00006446;FF-mul00006793;FF-mul00006795;FF-mul00006850;FF-mul00014005;FF-mul00018712
GO:0035108	limb morphogenesis	5.983	0.04	Biological Process	0.00211612	0.174387	7	173	FF-mul00006793;FF-mul00006795;FF-mul00006850;FF-mul00014005;FF-mul00021010;FF-mul00024138;FF-mul00024139
GO:0031642	negative regulation of myelination	1.709	0.286	Biological Process	0.00215991	0.174387	2	7	FF-mul00006185;FF-mul00006186
GO:1901894	regulation of calcium-transporting ATPase activity	1.709	0.286	Biological Process	0.00215991	0.174387	2	7	FF-mul00014099;FF-mul00014100
GO:0005930	axoneme	5.556	0.043	Cellular Component	0.00218438	0.0954574	6	138	FF-mul00002728;FF-mul00006434;FF-mul00006528;FF-mul00006793;FF-mul00006795;FF-mul00006850
GO:0001895	retina homeostasis	4.274	0.055	Biological Process	0.0025074	0.197735	5	91	FF-mul00006852;FF-mul00016337;FF-mul00016340;FF-mul00018978;FF-mul00022497
GO:0005929	cilium	12.963	0.023	Cellular Component	0.00261958	0.0984793	14	622	FF-mul00002537;FF-mul00002728;FF-mul00006434;FF-mul00006528;FF-mul00006793;FF-mul00006795;FF-mul00006850;FF-mul00006852;FF-mul00014005;FF-mul00016337;FF-mul00016340;FF-mul00018712;FF-mul00024138;FF-mul00024139
GO:0097014	ciliary plasm	5.556	0.042	Cellular Component	0.00270424	0.0984793	6	144	FF-mul00002728;FF-mul00006434;FF-mul00006528;FF-mul00006793;FF-mul00006795;FF-mul00006850
GO:0032471	negative regulation of endoplasmic reticulum calcium ion concentration	1.709	0.25	Biological Process	0.00286041	0.210862	2	8	FF-mul00014099;FF-mul00014100
GO:0045634	regulation of melanocyte differentiation	1.709	0.25	Biological Process	0.00286041	0.210862	2	8	FF-mul00024138;FF-mul00024139
GO:0060368	regulation of Fc receptor mediated stimulatory signaling pathway	1.709	0.25	Biological Process	0.00286041	0.210862	2	8	FF-mul00014033;FF-mul00014034
GO:0044447	axoneme part	3.704	0.065	Cellular Component	0.00300541	0.101028	4	62	FF-mul00006434;FF-mul00006528;FF-mul00006793;FF-mul00006795
GO:0033280	response to vitamin D	3.419	0.068	Biological Process	0.00321086	0.23166	4	59	FF-mul00007156;FF-mul00020834;FF-mul00020965;FF-mul00021010
GO:0097499	protein localization to nonmotile primary cilium	2.564	0.1	Biological Process	0.0035878	0.238206	3	30	FF-mul00006850;FF-mul00006852;FF-mul00018712
GO:0007290	spermatid nucleus elongation	1.709	0.222	Biological Process	0.00365282	0.238206	2	9	FF-mul00006793;FF-mul00006795
GO:0042487	regulation of odontogenesis of dentin-containing tooth	1.709	0.222	Biological Process	0.00365282	0.238206	2	9	FF-mul00006793;FF-mul00006795
GO:0048702	embryonic neurocranium morphogenesis	1.709	0.222	Biological Process	0.00365282	0.238206	2	9	FF-mul00000618;FF-mul00006850
GO:1901620	regulation of smoothened signaling pathway involved in dorsal/ventral neural tube patterning	1.709	0.222	Biological Process	0.00365282	0.238206	2	9	FF-mul00006850;FF-mul00014005
GO:0005811	lipid particle	3.704	0.061	Cellular Component	0.00377011	0.117681	4	66	FF-mul00006184;FF-mul00006185;FF-mul00006186;FF-mul00023865
GO:0016322	neuron remodeling	4.274	0.05	Biological Process	0.00393599	0.251829	5	101	FF-mul00007157;FF-mul00009997;FF-mul00018067;FF-mul00024138;FF-mul00024139
GO:0098562	cytoplasmic side of membrane	6.481	0.033	Cellular Component	0.00423505	0.123381	7	210	FF-mul00006784;FF-mul00014099;FF-mul00014100;FF-mul00018067;FF-mul00022496;FF-mul00024138;FF-mul00024139
GO:0046580	negative regulation of Ras protein signal transduction	3.419	0.062	Biological Process	0.0043087	0.269804	4	64	FF-mul00005852;FF-mul00014033;FF-mul00014034;FF-mul00020834
GO:0034596	phosphatidylinositol phosphate 4-phosphatase activity	1.961	0.2	Molecular Function	0.00435796	0.208184	2	10	FF-mul00006185;FF-mul00006186
GO:0043568	positive regulation of insulin-like growth factor receptor signaling pathway	1.709	0.2	Biological Process	0.00453519	0.269804	2	10	FF-mul00006793;FF-mul00006795
GO:0050932	regulation of pigment cell differentiation	1.709	0.2	Biological Process	0.00453519	0.269804	2	10	FF-mul00024138;FF-mul00024139
GO:1990845	adaptive thermogenesis	1.709	0.2	Biological Process	0.00453519	0.269804	2	10	FF-mul00014099;FF-mul00014100
GO:0031902	late endosome membrane	3.704	0.057	Cellular Component	0.00465714	0.127198	4	70	FF-mul00006185;FF-mul00006186;FF-mul00018710;FF-mul00019169
GO:0060173	limb development	5.983	0.035	Biological Process	0.0048587	0.284067	7	201	FF-mul00006793;FF-mul00006795;FF-mul00006850;FF-mul00014005;FF-mul00021010;FF-mul00024138;FF-mul00024139
GO:0039682	rolling circle viral DNA replication	1.709	0.182	Biological Process	0.00550562	0.285224	2	11	FF-mul00015893;FF-mul00015895
GO:0039684	rolling circle single-stranded viral DNA replication	1.709	0.182	Biological Process	0.00550562	0.285224	2	11	FF-mul00015893;FF-mul00015895
GO:0039687	viral DNA strand displacement replication	1.709	0.182	Biological Process	0.00550562	0.285224	2	11	FF-mul00015893;FF-mul00015895
GO:0039693	viral DNA genome replication	1.709	0.182	Biological Process	0.00550562	0.285224	2	11	FF-mul00015893;FF-mul00015895
GO:0042711	maternal behavior	1.709	0.182	Biological Process	0.00550562	0.285224	2	11	FF-mul00024138;FF-mul00024139
GO:0070581	rolling circle DNA replication	1.709	0.182	Biological Process	0.00550562	0.285224	2	11	FF-mul00015893;FF-mul00015895
GO:0071244	cellular response to carbon dioxide	1.709	0.182	Biological Process	0.00550562	0.285224	2	11	FF-mul00024138;FF-mul00024139
GO:0071482	cellular response to light stimulus	5.128	0.038	Biological Process	0.0056058	0.285224	6	156	FF-mul00006740;FF-mul00006852;FF-mul00020018;FF-mul00022497;FF-mul00024138;FF-mul00024139
GO:0051058	negative regulation of small GTPase mediated signal transduction	3.419	0.058	Biological Process	0.0056355	0.285224	4	69	FF-mul00005852;FF-mul00014033;FF-mul00014034;FF-mul00020834
GO:0098552	side of membrane	10.185	0.023	Cellular Component	0.00570168	0.139514	11	470	FF-mul00002683;FF-mul00006784;FF-mul00007156;FF-mul00014099;FF-mul00014100;FF-mul00018067;FF-mul00020834;FF-mul00020965;FF-mul00022496;FF-mul00024138;FF-mul00024139
GO:0060091	kinocilium	1.852	0.167	Cellular Component	0.00574659	0.139514	2	12	FF-mul00006793;FF-mul00006795
GO:0009583	detection of light stimulus	4.274	0.045	Biological Process	0.00587053	0.292749	5	111	FF-mul00006852;FF-mul00007157;FF-mul00022497;FF-mul00024138;FF-mul00024139
GO:0048680	positive regulation of axon regeneration	2.564	0.081	Biological Process	0.00651523	0.309062	3	37	FF-mul00020965;FF-mul00024138;FF-mul00024139
GO:0060914	heart formation	2.564	0.081	Biological Process	0.00651523	0.309062	3	37	FF-mul00006793;FF-mul00006795;FF-mul00014005
GO:0070613	regulation of protein processing	4.274	0.044	Biological Process	0.00656218	0.309062	5	114	FF-mul00006784;FF-mul00006793;FF-mul00006795;FF-mul00007155;FF-mul00020018
GO:0046600	negative regulation of centriole replication	1.709	0.167	Biological Process	0.0065622	0.309062	2	12	FF-mul00016337;FF-mul00016340
GO:0005834	heterotrimeric G-protein complex	1.852	0.154	Cellular Component	0.00674873	0.14746	2	13	FF-mul00024138;FF-mul00024139
GO:0044232	organelle membrane contact site	1.852	0.154	Cellular Component	0.00674873	0.14746	2	13	FF-mul00002728;FF-mul00018710
GO:1903317	regulation of protein maturation	4.274	0.043	Biological Process	0.00680491	0.316102	5	115	FF-mul00006784;FF-mul00006793;FF-mul00006795;FF-mul00007155;FF-mul00020018
GO:0070572	positive regulation of neuron projection regeneration	2.564	0.079	Biological Process	0.00702094	0.32173	3	38	FF-mul00020965;FF-mul00024138;FF-mul00024139
GO:0061630	ubiquitin protein ligase activity	6.863	0.031	Molecular Function	0.00769465	0.208184	7	224	FF-mul00000575;FF-mul00003924;FF-mul00006784;FF-mul00014003;FF-mul00014033;FF-mul00014034;FF-mul00019169
GO:0001669	acrosomal vesicle	3.704	0.049	Cellular Component	0.0077946	0.158473	4	81	FF-mul00002537;FF-mul00006793;FF-mul00006795;FF-mul00020834
GO:0009584	detection of visible light	3.419	0.053	Biological Process	0.00791451	0.347713	4	76	FF-mul00006852;FF-mul00022497;FF-mul00024138;FF-mul00024139
GO:0032838	cell projection cytoplasm	5.556	0.033	Cellular Component	0.00797807	0.158473	6	180	FF-mul00002728;FF-mul00006434;FF-mul00006528;FF-mul00006793;FF-mul00006795;FF-mul00006850
GO:0071478	cellular response to radiation	5.983	0.032	Biological Process	0.00805405	0.347713	7	221	FF-mul00006740;FF-mul00006852;FF-mul00020018;FF-mul00020834;FF-mul00022497;FF-mul00024138;FF-mul00024139
GO:0022611	dormancy process	2.564	0.075	Biological Process	0.00810067	0.347713	3	40	FF-mul00006793;FF-mul00006795;FF-mul00018712
GO:0060122	inner ear receptor stereocilium organization	2.564	0.075	Biological Process	0.00810067	0.347713	3	40	FF-mul00006793;FF-mul00006795;FF-mul00014005
GO:0071467	cellular response to pH	2.564	0.075	Biological Process	0.00810067	0.347713	3	40	FF-mul00020965;FF-mul00024138;FF-mul00024139
GO:0061659	ubiquitin-like protein ligase activity	6.863	0.031	Molecular Function	0.00863859	0.208184	7	229	FF-mul00000575;FF-mul00003924;FF-mul00006784;FF-mul00014003;FF-mul00014033;FF-mul00014034;FF-mul00019169
GO:0001886	endothelial cell morphogenesis	1.709	0.143	Biological Process	0.00892646	0.354838	2	14	FF-mul00006793;FF-mul00006795
GO:0030322	stabilization of membrane potential	1.709	0.143	Biological Process	0.00892646	0.354838	2	14	FF-mul00024138;FF-mul00024139
GO:0032483	regulation of Rab protein signal transduction	1.709	0.143	Biological Process	0.00892646	0.354838	2	14	FF-mul00014033;FF-mul00014034
GO:0044034	multi-organism biosynthetic process	1.709	0.143	Biological Process	0.00892646	0.354838	2	14	FF-mul00015893;FF-mul00015895
GO:0006694	steroid biosynthetic process	5.128	0.035	Biological Process	0.00914433	0.354838	6	173	FF-mul00002682;FF-mul00012444;FF-mul00018710;FF-mul00020965;FF-mul00021010;FF-mul00023865
GO:0021513	spinal cord dorsal/ventral patterning	2.564	0.071	Biological Process	0.00927293	0.354838	3	42	FF-mul00006793;FF-mul00006795;FF-mul00006850
GO:0032482	Rab protein signal transduction	2.564	0.071	Biological Process	0.00927293	0.354838	3	42	FF-mul00002692;FF-mul00014033;FF-mul00014034
GO:0048009	insulin-like growth factor receptor signaling pathway	2.564	0.071	Biological Process	0.00927293	0.354838	3	42	FF-mul00006793;FF-mul00006795;FF-mul00020965
GO:0003205	cardiac chamber development	5.128	0.034	Biological Process	0.00964614	0.354838	6	175	FF-mul00000618;FF-mul00006793;FF-mul00006795;FF-mul00014005;FF-mul00020965;FF-mul00021010
GO:0097632	extrinsic component of pre-autophagosomal structure membrane	0.926	1	Cellular Component	0.00967569	0.182792	1	1	FF-mul00002728
GO:0004438	phosphatidylinositol-3-phosphatase activity	1.961	0.133	Molecular Function	0.00983802	0.208184	2	15	FF-mul00006185;FF-mul00006186
GO:0031683	G-protein beta/gamma-subunit complex binding	1.961	0.133	Molecular Function	0.00983802	0.208184	2	15	FF-mul00024138;FF-mul00024139
GO:0034595	phosphatidylinositol phosphate 5-phosphatase activity	1.961	0.133	Molecular Function	0.00983802	0.208184	2	15	FF-mul00006185;FF-mul00006186
GO:0052744	phosphatidylinositol monophosphate phosphatase activity	1.961	0.133	Molecular Function	0.00983802	0.208184	2	15	FF-mul00006185;FF-mul00006186
GO:0001098	basal transcription machinery binding	2.941	0.068	Molecular Function	0.00996168	0.208184	3	44	FF-mul00021865;FF-mul00023560;FF-mul00023561
GO:0001099	basal RNA polymerase II transcription machinery binding	2.941	0.068	Molecular Function	0.00996168	0.208184	3	44	FF-mul00021865;FF-mul00023560;FF-mul00023561
GO:0001639	PLC activating G-protein coupled glutamate receptor activity	0.98	1	Molecular Function	0.0101553	0.208184	1	1	FF-mul00006306
GO:0004109	coproporphyrinogen oxidase activity	0.98	1	Molecular Function	0.0101553	0.208184	1	1	FF-mul00006433
GO:0004617	phosphoglycerate dehydrogenase activity	0.98	1	Molecular Function	0.0101553	0.208184	1	1	FF-mul00020681
GO:0015016	[heparan sulfate]-glucosamine N-sulfotransferase activity	0.98	1	Molecular Function	0.0101553	0.208184	1	1	FF-mul00000618
GO:0016149	translation release factor activity, codon specific	0.98	1	Molecular Function	0.0101553	0.208184	1	1	FF-mul00012574
GO:0043783	oxidoreductase activity, oxidizing metal ions with flavin as acceptor	0.98	1	Molecular Function	0.0101553	0.208184	1	1	FF-mul00008482
GO:0043843	ADP-specific glucokinase activity	0.98	1	Molecular Function	0.0101553	0.208184	1	1	FF-mul00007373
GO:0050119	N-acetylglucosamine deacetylase activity	0.98	1	Molecular Function	0.0101553	0.208184	1	1	FF-mul00000618
GO:0099530	G-protein coupled receptor activity involved in regulation of postsynaptic membrane potential	0.98	1	Molecular Function	0.0101553	0.208184	1	1	FF-mul00006306
GO:0005732	small nucleolar ribonucleoprotein complex	1.852	0.125	Cellular Component	0.0101884	0.182792	2	16	FF-mul00023560;FF-mul00023561
GO:0048853	forebrain morphogenesis	1.709	0.133	Biological Process	0.0102305	0.354838	2	15	FF-mul00006793;FF-mul00006795
GO:0003271	smoothened signaling pathway involved in regulation of secondary heart field cardioblast proliferation	0.855	1	Biological Process	0.0103595	0.354838	1	1	FF-mul00014005
GO:0014899	cardiac muscle atrophy	0.855	1	Biological Process	0.0103595	0.354838	1	1	FF-mul00023868
GO:0052027	modulation by symbiont of host signal transduction pathway	0.855	1	Biological Process	0.0103595	0.354838	1	1	FF-mul00001837
GO:0060434	bronchus morphogenesis	0.855	1	Biological Process	0.0103595	0.354838	1	1	FF-mul00006850
GO:0060821	inactivation of X chromosome by DNA methylation	0.855	1	Biological Process	0.0103595	0.354838	1	1	FF-mul00022875
GO:0061400	positive regulation of transcription from RNA polymerase II promoter in response to calcium ion	0.855	1	Biological Process	0.0103595	0.354838	1	1	FF-mul00006626
GO:0085032	modulation by symbiont of host I-kappaB kinase/NF-kappaB cascade	0.855	1	Biological Process	0.0103595	0.354838	1	1	FF-mul00001837
GO:0099552	trans-synaptic signaling by lipid, modulating synaptic transmission	0.855	1	Biological Process	0.0103595	0.354838	1	1	FF-mul00006306
GO:0099553	trans-synaptic signaling by endocannabinoid, modulating synaptic transmission	0.855	1	Biological Process	0.0103595	0.354838	1	1	FF-mul00006306
GO:1902938	regulation of intracellular calcium activated chloride channel activity	0.855	1	Biological Process	0.0103595	0.354838	1	1	FF-mul00006306
GO:0021511	spinal cord patterning	2.564	0.068	Biological Process	0.0105393	0.357388	3	44	FF-mul00006793;FF-mul00006795;FF-mul00006850
GO:0031513	nonmotile primary cilium	4.63	0.036	Cellular Component	0.0111637	0.182792	5	139	FF-mul00006793;FF-mul00006795;FF-mul00014005;FF-mul00024138;FF-mul00024139
GO:0072372	primary cilium	4.63	0.036	Cellular Component	0.0111637	0.182792	5	139	FF-mul00006793;FF-mul00006795;FF-mul00014005;FF-mul00024138;FF-mul00024139
GO:0010008	endosome membrane	7.407	0.025	Cellular Component	0.0112938	0.182792	8	315	FF-mul00006185;FF-mul00006186;FF-mul00008101;FF-mul00014033;FF-mul00014034;FF-mul00018710;FF-mul00019169;FF-mul00020965
GO:0007210	serotonin receptor signaling pathway	1.709	0.125	Biological Process	0.0116134	0.382342	2	16	FF-mul00024138;FF-mul00024139
GO:0042481	regulation of odontogenesis	1.709	0.125	Biological Process	0.0116134	0.382342	2	16	FF-mul00006793;FF-mul00006795
GO:0060746	parental behavior	1.709	0.125	Biological Process	0.0116134	0.382342	2	16	FF-mul00024138;FF-mul00024139
GO:0000803	sex chromosome	2.778	0.061	Cellular Component	0.0117553	0.183466	3	49	FF-mul00003799;FF-mul00006784;FF-mul00022875
GO:0008409	5'-3' exonuclease activity	1.961	0.118	Molecular Function	0.0125757	0.248254	2	17	FF-mul00006400;FF-mul00012575
GO:0034058	endosomal vesicle fusion	1.709	0.118	Biological Process	0.0130735	0.422213	2	17	FF-mul00014033;FF-mul00014034
GO:0090129	positive regulation of synapse maturation	1.709	0.118	Biological Process	0.0130735	0.422213	2	17	FF-mul00003924;FF-mul00020834
GO:1902116	negative regulation of organelle assembly	2.564	0.062	Biological Process	0.0133596	0.42738	3	48	FF-mul00002681;FF-mul00016337;FF-mul00016340
GO:0031901	early endosome membrane	3.704	0.042	Cellular Component	0.0134624	0.195721	4	95	FF-mul00006185;FF-mul00006186;FF-mul00014033;FF-mul00014034
GO:0051117	ATPase binding	3.922	0.044	Molecular Function	0.0136559	0.258318	4	91	FF-mul00003922;FF-mul00021865;FF-mul00023560;FF-mul00023561
GO:0070034	telomerase RNA binding	1.961	0.111	Molecular Function	0.0140548	0.258318	2	18	FF-mul00001456;FF-mul00014037
GO:1900073	regulation of neuromuscular synaptic transmission	2.564	0.06	Biological Process	0.0149156	0.464234	3	50	FF-mul00014006;FF-mul00024138;FF-mul00024139
GO:0045570	regulation of imaginal disc growth	2.564	0.059	Biological Process	0.0157304	0.464234	3	51	FF-mul00000618;FF-mul00008102;FF-mul00018978
GO:2000785	regulation of autophagosome assembly	2.564	0.059	Biological Process	0.0157304	0.464234	3	51	FF-mul00002681;FF-mul00006793;FF-mul00006795
GO:0030992	intraciliary transport particle B	1.852	0.1	Cellular Component	0.0157315	0.195721	2	20	FF-mul00006793;FF-mul00006795
GO:0043228	non-membrane-bounded organelle	39.815	0.013	Cellular Component	0.0158177	0.195721	43	3321	FF-mul00000576;FF-mul00001456;FF-mul00001794;FF-mul00001836;FF-mul00002537;FF-mul00002728;FF-mul00003799;FF-mul00003922;FF-mul00003923;FF-mul00003924;FF-mul00006184;FF-mul00006185;FF-mul00006186;FF-mul00006306;FF-mul00006434;FF-mul00006446;FF-mul00006528;FF-mul00006626;FF-mul00006741;FF-mul00006784;FF-mul00006793;FF-mul00006795;FF-mul00006850;FF-mul00007156;FF-mul00012444;FF-mul00014004;FF-mul000…
GO:0043232	intracellular non-membrane-bounded organelle	39.815	0.013	Cellular Component	0.0158177	0.195721	43	3321	FF-mul00000576;FF-mul00001456;FF-mul00001794;FF-mul00001836;FF-mul00002537;FF-mul00002728;FF-mul00003799;FF-mul00003922;FF-mul00003923;FF-mul00003924;FF-mul00006184;FF-mul00006185;FF-mul00006186;FF-mul00006306;FF-mul00006434;FF-mul00006446;FF-mul00006528;FF-mul00006626;FF-mul00006741;FF-mul00006784;FF-mul00006793;FF-mul00006795;FF-mul00006850;FF-mul00007156;FF-mul00012444;FF-mul00014004;FF-mul000…
GO:0002020	protease binding	4.902	0.034	Molecular Function	0.0159344	0.269278	5	145	FF-mul00006784;FF-mul00007155;FF-mul00007156;FF-mul00016343;FF-mul00020834
GO:0007629	flight behavior	1.709	0.105	Biological Process	0.0162183	0.464234	2	19	FF-mul00024138;FF-mul00024139
GO:0043304	regulation of mast cell degranulation	1.709	0.105	Biological Process	0.0162183	0.464234	2	19	FF-mul00014033;FF-mul00014034
GO:0048261	negative regulation of receptor-mediated endocytosis	1.709	0.105	Biological Process	0.0162183	0.464234	2	19	FF-mul00014033;FF-mul00014034
GO:0060831	smoothened signaling pathway involved in dorsal/ventral neural tube patterning	1.709	0.105	Biological Process	0.0162183	0.464234	2	19	FF-mul00006850;FF-mul00014005
GO:1903306	negative regulation of regulated secretory pathway	1.709	0.105	Biological Process	0.0162183	0.464234	2	19	FF-mul00014033;FF-mul00014034
GO:1903356	positive regulation of distal tip cell migration	1.709	0.105	Biological Process	0.0162183	0.464234	2	19	FF-mul00018067;FF-mul00020834
GO:2000292	regulation of defecation	1.709	0.105	Biological Process	0.0162183	0.464234	2	19	FF-mul00024138;FF-mul00024139
GO:0000045	autophagosome assembly	3.419	0.043	Biological Process	0.0163331	0.464234	4	94	FF-mul00002681;FF-mul00002728;FF-mul00006793;FF-mul00006795
GO:0030718	germ-line stem cell population maintenance	3.419	0.043	Biological Process	0.0163331	0.464234	4	94	FF-mul00001794;FF-mul00003924;FF-mul00006446;FF-mul00020834
GO:0035082	axoneme assembly	3.419	0.043	Biological Process	0.0163331	0.464234	4	94	FF-mul00006528;FF-mul00006793;FF-mul00006795;FF-mul00014005
GO:0005516	calmodulin binding	3.922	0.042	Molecular Function	0.0163368	0.269278	4	96	FF-mul00006306;FF-mul00016343;FF-mul00022496;FF-mul00022497
GO:0043547	positive regulation of GTPase activity	5.983	0.027	Biological Process	0.0167054	0.464234	7	255	FF-mul00007155;FF-mul00014006;FF-mul00014033;FF-mul00014034;FF-mul00020834;FF-mul00024138;FF-mul00024139
GO:0002080	acrosomal membrane	1.852	0.095	Cellular Component	0.0172788	0.195721	2	21	FF-mul00006793;FF-mul00006795
GO:0007213	G-protein coupled acetylcholine receptor signaling pathway	1.709	0.1	Biological Process	0.0178997	0.464234	2	20	FF-mul00024138;FF-mul00024139
GO:0033006	regulation of mast cell activation involved in immune response	1.709	0.1	Biological Process	0.0178997	0.464234	2	20	FF-mul00014033;FF-mul00014034
GO:0043056	forward locomotion	1.709	0.1	Biological Process	0.0178997	0.464234	2	20	FF-mul00007157;FF-mul00016343
GO:0050920	regulation of chemotaxis	5.128	0.03	Biological Process	0.018471	0.464234	6	202	FF-mul00006793;FF-mul00006795;FF-mul00007157;FF-mul00018712;FF-mul00024138;FF-mul00024139
GO:0042551	neuron maturation	4.274	0.034	Biological Process	0.0192546	0.464234	5	149	FF-mul00007157;FF-mul00009997;FF-mul00018067;FF-mul00024138;FF-mul00024139
GO:0001740	Barr body	0.926	0.5	Cellular Component	0.0192586	0.195721	1	2	FF-mul00022875
GO:0032301	MutSalpha complex	0.926	0.5	Cellular Component	0.0192586	0.195721	1	2	FF-mul00020017
GO:0034665	integrin alpha1-beta1 complex	0.926	0.5	Cellular Component	0.0192586	0.195721	1	2	FF-mul00020834
GO:0034666	integrin alpha2-beta1 complex	0.926	0.5	Cellular Component	0.0192586	0.195721	1	2	FF-mul00020834
GO:0034680	integrin alpha10-beta1 complex	0.926	0.5	Cellular Component	0.0192586	0.195721	1	2	FF-mul00020834
GO:0034681	integrin alpha11-beta1 complex	0.926	0.5	Cellular Component	0.0192586	0.195721	1	2	FF-mul00020834
GO:0038038	G-protein coupled receptor homodimeric complex	0.926	0.5	Cellular Component	0.0192586	0.195721	1	2	FF-mul00006306
GO:0097629	extrinsic component of omegasome membrane	0.926	0.5	Cellular Component	0.0192586	0.195721	1	2	FF-mul00002728
GO:0099522	region of cytosol	0.926	0.5	Cellular Component	0.0192586	0.195721	1	2	FF-mul00003922
GO:0099524	postsynaptic cytosol	0.926	0.5	Cellular Component	0.0192586	0.195721	1	2	FF-mul00003922
GO:0009581	detection of external stimulus	5.128	0.029	Biological Process	0.01929	0.464234	6	204	FF-mul00006852;FF-mul00007157;FF-mul00016343;FF-mul00022497;FF-mul00024138;FF-mul00024139
GO:0040015	negative regulation of multicellular organism growth	1.709	0.095	Biological Process	0.0196515	0.464234	2	21	FF-mul00014033;FF-mul00014034
GO:0043567	regulation of insulin-like growth factor receptor signaling pathway	1.709	0.095	Biological Process	0.0196515	0.464234	2	21	FF-mul00006793;FF-mul00006795
GO:0090128	regulation of synapse maturation	1.709	0.095	Biological Process	0.0196515	0.464234	2	21	FF-mul00003924;FF-mul00020834
GO:0098802	plasma membrane receptor complex	4.63	0.031	Cellular Component	0.019922	0.197862	5	161	FF-mul00006306;FF-mul00006784;FF-mul00014006;FF-mul00020834;FF-mul00020965
GO:0004174	electron-transferring-flavoprotein dehydrogenase activity	0.98	0.5	Molecular Function	0.0202085	0.269278	1	2	FF-mul00008482
GO:0004649	poly(ADP-ribose) glycohydrolase activity	0.98	0.5	Molecular Function	0.0202085	0.269278	1	2	FF-mul00001794
GO:0005124	scavenger receptor binding	0.98	0.5	Molecular Function	0.0202085	0.269278	1	2	FF-mul00018067
GO:0016649	oxidoreductase activity, acting on the CH-NH group of donors, quinone or similar compound as acceptor	0.98	0.5	Molecular Function	0.0202085	0.269278	1	2	FF-mul00008482
GO:0031687	A2A adenosine receptor binding	0.98	0.5	Molecular Function	0.0202085	0.269278	1	2	FF-mul00006306
GO:0032138	single base insertion or deletion binding	0.98	0.5	Molecular Function	0.0202085	0.269278	1	2	FF-mul00020017
GO:0070336	flap-structured DNA binding	0.98	0.5	Molecular Function	0.0202085	0.269278	1	2	FF-mul00006400
GO:0098634	protein binding involved in cell-matrix adhesion	0.98	0.5	Molecular Function	0.0202085	0.269278	1	2	FF-mul00020834
GO:0098639	collagen binding involved in cell-matrix adhesion	0.98	0.5	Molecular Function	0.0202085	0.269278	1	2	FF-mul00020834
GO:0000495	box H/ACA snoRNA 3'-end processing	0.855	0.5	Biological Process	0.0206126	0.464234	1	2	FF-mul00001456
GO:0007206	phospholipase C-activating G-protein coupled glutamate receptor signaling pathway	0.855	0.5	Biological Process	0.0206126	0.464234	1	2	FF-mul00006306
GO:0033979	box H/ACA snoRNA metabolic process	0.855	0.5	Biological Process	0.0206126	0.464234	1	2	FF-mul00001456
GO:0034421	post-translational protein acetylation	0.855	0.5	Biological Process	0.0206126	0.464234	1	2	FF-mul00003799
GO:0034964	box H/ACA snoRNA processing	0.855	0.5	Biological Process	0.0206126	0.464234	1	2	FF-mul00001456
GO:0042695	thelarche	0.855	0.5	Biological Process	0.0206126	0.464234	1	2	FF-mul00021010
GO:0044501	modulation of signal transduction in other organism	0.855	0.5	Biological Process	0.0206126	0.464234	1	2	FF-mul00001837
GO:0048822	enucleate erythrocyte development	0.855	0.5	Biological Process	0.0206126	0.464234	1	2	FF-mul00021010
GO:0052250	modulation of signal transduction in other organism involved in symbiotic interaction	0.855	0.5	Biological Process	0.0206126	0.464234	1	2	FF-mul00001837
GO:0060744	mammary gland branching involved in thelarche	0.855	0.5	Biological Process	0.0206126	0.464234	1	2	FF-mul00021010
GO:0070318	positive regulation of G0 to G1 transition	0.855	0.5	Biological Process	0.0206126	0.464234	1	2	FF-mul00021010
GO:0090122	cholesterol ester hydrolysis involved in cholesterol transport	0.855	0.5	Biological Process	0.0206126	0.464234	1	2	FF-mul00023865
GO:0090320	regulation of chylomicron remnant clearance	0.855	0.5	Biological Process	0.0206126	0.464234	1	2	FF-mul00023865
GO:0090669	telomerase RNA stabilization	0.855	0.5	Biological Process	0.0206126	0.464234	1	2	FF-mul00001456
GO:0099541	trans-synaptic signaling by lipid	0.855	0.5	Biological Process	0.0206126	0.464234	1	2	FF-mul00006306
GO:0099542	trans-synaptic signaling by endocannabinoid	0.855	0.5	Biological Process	0.0206126	0.464234	1	2	FF-mul00006306
GO:1904211	membrane protein proteolysis involved in retrograde protein transport, ER to cytosol	0.855	0.5	Biological Process	0.0206126	0.464234	1	2	FF-mul00020018
GO:0097546	ciliary base	2.778	0.049	Cellular Component	0.0211317	0.205212	3	61	FF-mul00006793;FF-mul00006795;FF-mul00006850
GO:0000470	maturation of LSU-rRNA	1.709	0.091	Biological Process	0.0214721	0.464234	2	22	FF-mul00003923;FF-mul00006741
GO:0002251	organ or tissue specific immune response	1.709	0.091	Biological Process	0.0214721	0.464234	2	22	FF-mul00024138;FF-mul00024139
GO:0002385	mucosal immune response	1.709	0.091	Biological Process	0.0214721	0.464234	2	22	FF-mul00024138;FF-mul00024139
GO:0010826	negative regulation of centrosome duplication	1.709	0.091	Biological Process	0.0214721	0.464234	2	22	FF-mul00016337;FF-mul00016340
GO:0023058	adaptation of signaling pathway	1.709	0.091	Biological Process	0.0214721	0.464234	2	22	FF-mul00006306;FF-mul00022497
GO:0033003	regulation of mast cell activation	1.709	0.091	Biological Process	0.0214721	0.464234	2	22	FF-mul00014033;FF-mul00014034
GO:0043053	dauer entry	1.709	0.091	Biological Process	0.0214721	0.464234	2	22	FF-mul00006793;FF-mul00006795
GO:0046599	regulation of centriole replication	1.709	0.091	Biological Process	0.0214721	0.464234	2	22	FF-mul00016337;FF-mul00016340
GO:0046673	negative regulation of compound eye retinal cell programmed cell death	1.709	0.091	Biological Process	0.0214721	0.464234	2	22	FF-mul00024138;FF-mul00024139
GO:0051036	regulation of endosome size	1.709	0.091	Biological Process	0.0214721	0.464234	2	22	FF-mul00014033;FF-mul00014034
GO:0009416	response to light stimulus	8.547	0.022	Biological Process	0.0214936	0.464234	10	462	FF-mul00006740;FF-mul00006852;FF-mul00007157;FF-mul00012444;FF-mul00020017;FF-mul00020018;FF-mul00020834;FF-mul00022497;FF-mul00024138;FF-mul00024139
GO:0071214	cellular response to abiotic stimulus	7.692	0.023	Biological Process	0.0226538	0.471509	9	399	FF-mul00006306;FF-mul00006740;FF-mul00006852;FF-mul00020018;FF-mul00020834;FF-mul00020965;FF-mul00022497;FF-mul00024138;FF-mul00024139
GO:0009582	detection of abiotic stimulus	5.128	0.028	Biological Process	0.0228143	0.471509	6	212	FF-mul00006852;FF-mul00007157;FF-mul00016343;FF-mul00022497;FF-mul00024138;FF-mul00024139
GO:0007033	vacuole organization	5.128	0.028	Biological Process	0.0232834	0.471509	6	213	FF-mul00002681;FF-mul00002728;FF-mul00006185;FF-mul00006186;FF-mul00006793;FF-mul00006795
GO:0043130	ubiquitin binding	3.922	0.037	Molecular Function	0.0233367	0.303377	4	107	FF-mul00001837;FF-mul00006784;FF-mul00008101;FF-mul00023864
GO:0002704	negative regulation of leukocyte mediated immunity	1.709	0.087	Biological Process	0.0233599	0.471509	2	23	FF-mul00014033;FF-mul00014034
GO:0010893	positive regulation of steroid biosynthetic process	1.709	0.087	Biological Process	0.0233599	0.471509	2	23	FF-mul00012444;FF-mul00020965
GO:0032288	myelin assembly	1.709	0.087	Biological Process	0.0233599	0.471509	2	23	FF-mul00006185;FF-mul00006186
GO:0032780	negative regulation of ATPase activity	1.709	0.087	Biological Process	0.0233599	0.471509	2	23	FF-mul00014099;FF-mul00014100
GO:0043300	regulation of leukocyte degranulation	1.709	0.087	Biological Process	0.0233599	0.471509	2	23	FF-mul00014033;FF-mul00014034
GO:0046671	negative regulation of retinal cell programmed cell death	1.709	0.087	Biological Process	0.0233599	0.471509	2	23	FF-mul00024138;FF-mul00024139
GO:0070208	protein heterotrimerization	1.709	0.087	Biological Process	0.0233599	0.471509	2	23	FF-mul00024138;FF-mul00024139
GO:1901020	negative regulation of calcium ion transmembrane transporter activity	1.709	0.087	Biological Process	0.0233599	0.471509	2	23	FF-mul00014099;FF-mul00014100
GO:1903320	regulation of protein modification by small protein conjugation or removal	7.692	0.022	Biological Process	0.0236393	0.474324	9	402	FF-mul00001837;FF-mul00003924;FF-mul00006402;FF-mul00006740;FF-mul00006784;FF-mul00014033;FF-mul00014034;FF-mul00018978;FF-mul00021864
GO:0097386	glial cell projection	1.852	0.08	Cellular Component	0.0240741	0.220414	2	25	FF-mul00006306;FF-mul00020834
GO:0098554	cytoplasmic side of endoplasmic reticulum membrane	1.852	0.08	Cellular Component	0.0240741	0.220414	2	25	FF-mul00014099;FF-mul00014100
GO:0016722	oxidoreductase activity, oxidizing metal ions	1.961	0.083	Molecular Function	0.0243745	0.309324	2	24	FF-mul00002683;FF-mul00008482
GO:0044440	endosomal part	7.407	0.022	Cellular Component	0.0250817	0.220414	8	365	FF-mul00006185;FF-mul00006186;FF-mul00008101;FF-mul00014033;FF-mul00014034;FF-mul00018710;FF-mul00019169;FF-mul00020965
GO:0007474	imaginal disc-derived wing vein specification	2.564	0.049	Biological Process	0.0252425	0.487716	3	61	FF-mul00000618;FF-mul00014033;FF-mul00014034
GO:0061512	protein localization to cilium	2.564	0.049	Biological Process	0.0252425	0.487716	3	61	FF-mul00006850;FF-mul00006852;FF-mul00018712
GO:0007288	sperm axoneme assembly	1.709	0.083	Biological Process	0.0253135	0.487716	2	24	FF-mul00006793;FF-mul00006795
GO:0043052	thermotaxis	1.709	0.083	Biological Process	0.0253135	0.487716	2	24	FF-mul00024138;FF-mul00024139
GO:0043303	mast cell degranulation	1.709	0.083	Biological Process	0.0253135	0.487716	2	24	FF-mul00014033;FF-mul00014034
GO:0045744	negative regulation of G-protein coupled receptor protein signaling pathway	1.709	0.083	Biological Process	0.0253135	0.487716	2	24	FF-mul00000575;FF-mul00006306
GO:0046606	negative regulation of centrosome cycle	1.709	0.083	Biological Process	0.0253135	0.487716	2	24	FF-mul00016337;FF-mul00016340
GO:0001741	XY body	1.852	0.077	Cellular Component	0.0259179	0.220414	2	26	FF-mul00003799;FF-mul00006784
GO:0003755	peptidyl-prolyl cis-trans isomerase activity	1.961	0.08	Molecular Function	0.0263211	0.318309	2	25	FF-mul00006738;FF-mul00018713
GO:0034593	phosphatidylinositol bisphosphate phosphatase activity	1.961	0.08	Molecular Function	0.0263211	0.318309	2	25	FF-mul00006185;FF-mul00006186
GO:0005634	nucleus	51.852	0.012	Cellular Component	0.0267882	0.220414	56	4712	FF-mul00000327;FF-mul00000575;FF-mul00000576;FF-mul00001456;FF-mul00001794;FF-mul00001836;FF-mul00001837;FF-mul00002537;FF-mul00002669;FF-mul00002691;FF-mul00002728;FF-mul00002735;FF-mul00003799;FF-mul00003922;FF-mul00003923;FF-mul00003924;FF-mul00005852;FF-mul00006306;FF-mul00006400;FF-mul00006402;FF-mul00006434;FF-mul00006446;FF-mul00006538;FF-mul00006539;FF-mul00006626;FF-mul00006740;FF-mul000…
GO:0019894	kinesin binding	2.941	0.047	Molecular Function	0.0271052	0.318309	3	64	FF-mul00002681;FF-mul00006793;FF-mul00006795
GO:1903322	positive regulation of protein modification by small protein conjugation or removal	5.128	0.027	Biological Process	0.0272717	0.496706	6	221	FF-mul00001837;FF-mul00003924;FF-mul00006402;FF-mul00006784;FF-mul00014033;FF-mul00014034
GO:0000413	protein peptidyl-prolyl isomerization	1.709	0.08	Biological Process	0.0273311	0.496706	2	25	FF-mul00006738;FF-mul00018713
GO:0002279	mast cell activation involved in immune response	1.709	0.08	Biological Process	0.0273311	0.496706	2	25	FF-mul00014033;FF-mul00014034
GO:0002448	mast cell mediated immunity	1.709	0.08	Biological Process	0.0273311	0.496706	2	25	FF-mul00014033;FF-mul00014034
GO:0014057	positive regulation of acetylcholine secretion, neurotransmission	1.709	0.08	Biological Process	0.0273311	0.496706	2	25	FF-mul00024138;FF-mul00024139
GO:0033160	positive regulation of protein import into nucleus, translocation	1.709	0.08	Biological Process	0.0273311	0.496706	2	25	FF-mul00006784;FF-mul00021010
GO:0045940	positive regulation of steroid metabolic process	1.709	0.08	Biological Process	0.0273311	0.496706	2	25	FF-mul00012444;FF-mul00020965
GO:1903170	negative regulation of calcium ion transmembrane transport	1.709	0.08	Biological Process	0.0273311	0.496706	2	25	FF-mul00014099;FF-mul00014100
GO:0050778	positive regulation of immune response	8.547	0.021	Biological Process	0.027785	0.496706	10	482	FF-mul00001837;FF-mul00006784;FF-mul00007155;FF-mul00012444;FF-mul00014033;FF-mul00014034;FF-mul00020017;FF-mul00021010;FF-mul00024138;FF-mul00024139
GO:0001894	tissue homeostasis	5.983	0.025	Biological Process	0.0281116	0.496706	7	284	FF-mul00006852;FF-mul00014005;FF-mul00016337;FF-mul00016340;FF-mul00018978;FF-mul00020834;FF-mul00022497
GO:0043226	organelle	85.185	0.011	Cellular Component	0.0283409	0.220414	92	8631	FF-mul00000327;FF-mul00000575;FF-mul00000576;FF-mul00000618;FF-mul00001456;FF-mul00001794;FF-mul00001834;FF-mul00001836;FF-mul00001837;FF-mul00002537;FF-mul00002669;FF-mul00002682;FF-mul00002691;FF-mul00002692;FF-mul00002695;FF-mul00002728;FF-mul00002735;FF-mul00003799;FF-mul00003922;FF-mul00003923;FF-mul00003924;FF-mul00005852;FF-mul00006154;FF-mul00006184;FF-mul00006185;FF-mul00006186;FF-mul000…
GO:1900424	regulation of defense response to bacterium	2.564	0.047	Biological Process	0.0285814	0.496706	3	64	FF-mul00006784;FF-mul00024138;FF-mul00024139
GO:0034667	integrin alpha3-beta1 complex	0.926	0.333	Cellular Component	0.0287497	0.220414	1	3	FF-mul00020834
GO:0034677	integrin alpha7-beta1 complex	0.926	0.333	Cellular Component	0.0287497	0.220414	1	3	FF-mul00020834
GO:0034678	integrin alpha8-beta1 complex	0.926	0.333	Cellular Component	0.0287497	0.220414	1	3	FF-mul00020834
GO:0042385	myosin III complex	0.926	0.333	Cellular Component	0.0287497	0.220414	1	3	FF-mul00022497
GO:1903349	omegasome membrane	0.926	0.333	Cellular Component	0.0287497	0.220414	1	3	FF-mul00002728
GO:1990462	omegasome	0.926	0.333	Cellular Component	0.0287497	0.220414	1	3	FF-mul00002728
GO:0055007	cardiac muscle cell differentiation	3.419	0.036	Biological Process	0.0289066	0.496706	4	112	FF-mul00006793;FF-mul00006795;FF-mul00016343;FF-mul00020834
GO:0055115	entry into diapause	1.709	0.077	Biological Process	0.0294114	0.496706	2	26	FF-mul00006793;FF-mul00006795
GO:1902474	positive regulation of protein localization to synapse	1.709	0.077	Biological Process	0.0294114	0.496706	2	26	FF-mul00024138;FF-mul00024139
GO:0005813	centrosome	9.259	0.019	Cellular Component	0.0295227	0.220447	10	522	FF-mul00000576;FF-mul00001836;FF-mul00002537;FF-mul00003924;FF-mul00006434;FF-mul00006793;FF-mul00006795;FF-mul00014005;FF-mul00016337;FF-mul00016340
GO:0009268	response to pH	2.564	0.046	Biological Process	0.0297439	0.496706	3	65	FF-mul00020965;FF-mul00024138;FF-mul00024139
GO:0032410	negative regulation of transporter activity	2.564	0.046	Biological Process	0.0297439	0.496706	3	65	FF-mul00014099;FF-mul00014100;FF-mul00020965
GO:0044088	regulation of vacuole organization	2.564	0.046	Biological Process	0.0297439	0.496706	3	65	FF-mul00002681;FF-mul00006793;FF-mul00006795
GO:0097223	sperm part	4.63	0.028	Cellular Component	0.0297629	0.220447	5	179	FF-mul00002537;FF-mul00003922;FF-mul00006793;FF-mul00006795;FF-mul00020834
GO:1902115	regulation of organelle assembly	5.128	0.027	Biological Process	0.0299819	0.496706	6	226	FF-mul00002681;FF-mul00006793;FF-mul00006795;FF-mul00016337;FF-mul00016340;FF-mul00020834
GO:0005353	fructose transmembrane transporter activity	0.98	0.333	Molecular Function	0.0301606	0.318309	1	3	FF-mul00006154
GO:0047619	acylcarnitine hydrolase activity	0.98	0.333	Molecular Function	0.0301606	0.318309	1	3	FF-mul00023865
GO:0042446	hormone biosynthetic process	3.419	0.035	Biological Process	0.0305779	0.496706	4	114	FF-mul00002682;FF-mul00018710;FF-mul00020965;FF-mul00021010
GO:0000710	meiotic mismatch repair	0.855	0.333	Biological Process	0.0307603	0.496706	1	3	FF-mul00020017
GO:0006782	protoporphyrinogen IX biosynthetic process	0.855	0.333	Biological Process	0.0307603	0.496706	1	3	FF-mul00006433
GO:0032445	fructose import	0.855	0.333	Biological Process	0.0307603	0.496706	1	3	FF-mul00006154
GO:0045872	positive regulation of rhodopsin gene expression	0.855	0.333	Biological Process	0.0307603	0.496706	1	3	FF-mul00007157
GO:0060750	epithelial cell proliferation involved in mammary gland duct elongation	0.855	0.333	Biological Process	0.0307603	0.496706	1	3	FF-mul00021010
GO:0060751	branch elongation involved in mammary gland duct branching	0.855	0.333	Biological Process	0.0307603	0.496706	1	3	FF-mul00021010
GO:0070859	positive regulation of bile acid biosynthetic process	0.855	0.333	Biological Process	0.0307603	0.496706	1	3	FF-mul00012444
GO:0071469	cellular response to alkaline pH	0.855	0.333	Biological Process	0.0307603	0.496706	1	3	FF-mul00020965
GO:0097319	carbohydrate import into cell	0.855	0.333	Biological Process	0.0307603	0.496706	1	3	FF-mul00006154
GO:0098704	carbohydrate import across plasma membrane	0.855	0.333	Biological Process	0.0307603	0.496706	1	3	FF-mul00006154
GO:1904107	protein localization to microvillus membrane	0.855	0.333	Biological Process	0.0307603	0.496706	1	3	FF-mul00018712
GO:1904253	positive regulation of bile acid metabolic process	0.855	0.333	Biological Process	0.0307603	0.496706	1	3	FF-mul00012444
GO:1990146	protein localization to rhabdomere	0.855	0.333	Biological Process	0.0307603	0.496706	1	3	FF-mul00022497
GO:1990539	fructose import across plasma membrane	0.855	0.333	Biological Process	0.0307603	0.496706	1	3	FF-mul00006154
GO:2000347	positive regulation of hepatocyte proliferation	0.855	0.333	Biological Process	0.0307603	0.496706	1	3	FF-mul00021010
GO:0035329	hippo signaling	2.564	0.045	Biological Process	0.0309312	0.497098	3	66	FF-mul00000576;FF-mul00008102;FF-mul00018978
GO:0032366	intracellular sterol transport	1.709	0.074	Biological Process	0.0315528	0.502327	2	27	FF-mul00002682;FF-mul00023865
GO:0032367	intracellular cholesterol transport	1.709	0.074	Biological Process	0.0315528	0.502327	2	27	FF-mul00002682;FF-mul00023865
GO:0043227	membrane-bounded organelle	78.704	0.011	Cellular Component	0.0317669	0.227652	85	7846	FF-mul00000327;FF-mul00000575;FF-mul00000576;FF-mul00000618;FF-mul00001456;FF-mul00001794;FF-mul00001834;FF-mul00001836;FF-mul00001837;FF-mul00002537;FF-mul00002669;FF-mul00002682;FF-mul00002691;FF-mul00002692;FF-mul00002695;FF-mul00002728;FF-mul00002735;FF-mul00003799;FF-mul00003922;FF-mul00003923;FF-mul00003924;FF-mul00005852;FF-mul00006154;FF-mul00006184;FF-mul00006185;FF-mul00006186;FF-mul000…
GO:0030990	intraciliary transport particle	1.852	0.069	Cellular Component	0.0317776	0.227652	2	29	FF-mul00006793;FF-mul00006795
GO:0043231	intracellular membrane-bounded organelle	77.778	0.011	Cellular Component	0.0327483	0.230823	84	7740	FF-mul00000327;FF-mul00000575;FF-mul00000576;FF-mul00000618;FF-mul00001456;FF-mul00001794;FF-mul00001834;FF-mul00001836;FF-mul00001837;FF-mul00002537;FF-mul00002669;FF-mul00002682;FF-mul00002691;FF-mul00002692;FF-mul00002695;FF-mul00002728;FF-mul00002735;FF-mul00003799;FF-mul00003922;FF-mul00003923;FF-mul00003924;FF-mul00005852;FF-mul00006154;FF-mul00006184;FF-mul00006185;FF-mul00006186;FF-mul000…
GO:0045920	negative regulation of exocytosis	1.709	0.071	Biological Process	0.0337539	0.506834	2	28	FF-mul00014033;FF-mul00014034
GO:0016592	mediator complex	1.852	0.067	Cellular Component	0.0338361	0.234705	2	30	FF-mul00008483;FF-mul00021010
GO:0072659	protein localization to plasma membrane	5.983	0.024	Biological Process	0.0340919	0.506834	7	296	FF-mul00000575;FF-mul00002734;FF-mul00006850;FF-mul00006852;FF-mul00018712;FF-mul00020834;FF-mul00023745
GO:0007446	imaginal disc growth	2.564	0.043	Biological Process	0.0346409	0.506834	3	69	FF-mul00000618;FF-mul00008102;FF-mul00018978
GO:0060411	cardiac septum morphogenesis	2.564	0.043	Biological Process	0.0346409	0.506834	3	69	FF-mul00006793;FF-mul00006795;FF-mul00014005
GO:0016755	transferase activity, transferring amino-acyl groups	1.961	0.069	Molecular Function	0.0347023	0.318309	2	29	FF-mul00006538;FF-mul00006539
GO:0002253	activation of immune response	6.838	0.022	Biological Process	0.0352472	0.506834	8	364	FF-mul00001837;FF-mul00006784;FF-mul00007155;FF-mul00012444;FF-mul00014033;FF-mul00014034;FF-mul00024138;FF-mul00024139
GO:0002698	negative regulation of immune effector process	2.564	0.043	Biological Process	0.0359264	0.506834	3	70	FF-mul00007155;FF-mul00014033;FF-mul00014034
GO:0010888	negative regulation of lipid storage	1.709	0.069	Biological Process	0.0360132	0.506834	2	29	FF-mul00014099;FF-mul00014100
GO:0030318	melanocyte differentiation	1.709	0.069	Biological Process	0.0360132	0.506834	2	29	FF-mul00024138;FF-mul00024139
GO:0090218	positive regulation of lipid kinase activity	1.709	0.069	Biological Process	0.0360132	0.506834	2	29	FF-mul00002728;FF-mul00022496
GO:0006403	RNA localization	5.983	0.023	Biological Process	0.0362607	0.506834	7	300	FF-mul00001456;FF-mul00012575;FF-mul00014037;FF-mul00021865;FF-mul00022497;FF-mul00023560;FF-mul00023561
GO:0045444	fat cell differentiation	5.128	0.025	Biological Process	0.0365538	0.506834	6	237	FF-mul00002729;FF-mul00006793;FF-mul00006795;FF-mul00012444;FF-mul00020965;FF-mul00021010
GO:0003206	cardiac chamber morphogenesis	3.419	0.033	Biological Process	0.0368707	0.506834	4	121	FF-mul00006793;FF-mul00006795;FF-mul00014005;FF-mul00021010
GO:0008366	axon ensheathment	3.419	0.033	Biological Process	0.0368707	0.506834	4	121	FF-mul00006185;FF-mul00006186;FF-mul00006446;FF-mul00006786
GO:0016859	cis-trans isomerase activity	1.961	0.067	Molecular Function	0.0369394	0.318309	2	30	FF-mul00006738;FF-mul00018713
GO:0030515	snoRNA binding	1.961	0.067	Molecular Function	0.0369394	0.318309	2	30	FF-mul00023560;FF-mul00023561
GO:0033692	cellular polysaccharide biosynthetic process	2.564	0.042	Biological Process	0.0372363	0.506834	3	71	FF-mul00000618;FF-mul00012444;FF-mul00020965
GO:1902074	response to salt	2.564	0.042	Biological Process	0.0372363	0.506834	3	71	FF-mul00014006;FF-mul00024138;FF-mul00024139
GO:0007626	locomotory behavior	8.547	0.02	Biological Process	0.0373842	0.506834	10	507	FF-mul00006185;FF-mul00006186;FF-mul00006306;FF-mul00006793;FF-mul00006795;FF-mul00007157;FF-mul00009997;FF-mul00016503;FF-mul00024138;FF-mul00024139
GO:0032103	positive regulation of response to external stimulus	6.838	0.022	Biological Process	0.037734	0.506834	8	369	FF-mul00001837;FF-mul00006784;FF-mul00006793;FF-mul00006795;FF-mul00007157;FF-mul00020965;FF-mul00024138;FF-mul00024139
GO:0003279	cardiac septum development	3.419	0.033	Biological Process	0.0378262	0.506834	4	122	FF-mul00000618;FF-mul00006793;FF-mul00006795;FF-mul00014005
GO:0007272	ensheathment of neurons	3.419	0.033	Biological Process	0.0378262	0.506834	4	122	FF-mul00006185;FF-mul00006186;FF-mul00006446;FF-mul00006786
GO:0034271	phosphatidylinositol 3-kinase complex, class III, type I	0.926	0.25	Cellular Component	0.0381497	0.256483	1	4	FF-mul00002728
GO:0035032	phosphatidylinositol 3-kinase complex, class III	0.926	0.25	Cellular Component	0.0381497	0.256483	1	4	FF-mul00002728
GO:0050821	protein stabilization	4.274	0.028	Biological Process	0.0382992	0.506834	5	179	FF-mul00003922;FF-mul00006740;FF-mul00018978;FF-mul00024138;FF-mul00024139
GO:0060547	negative regulation of necrotic cell death	1.709	0.067	Biological Process	0.0383293	0.506834	2	30	FF-mul00003924;FF-mul00006784
GO:1904646	cellular response to beta-amyloid	1.709	0.067	Biological Process	0.0383293	0.506834	2	30	FF-mul00006306;FF-mul00020965
GO:0052866	phosphatidylinositol phosphate phosphatase activity	1.961	0.065	Molecular Function	0.0392306	0.318309	2	31	FF-mul00006185;FF-mul00006186
GO:0032101	regulation of response to external stimulus	13.675	0.017	Biological Process	0.0396277	0.506834	16	963	FF-mul00001837;FF-mul00002681;FF-mul00006784;FF-mul00006793;FF-mul00006795;FF-mul00006852;FF-mul00007155;FF-mul00007157;FF-mul00014033;FF-mul00014034;FF-mul00018712;FF-mul00020965;FF-mul00021010;FF-mul00022497;FF-mul00024138;FF-mul00024139
GO:0031103	axon regeneration	3.419	0.032	Biological Process	0.0397798	0.506834	4	124	FF-mul00007157;FF-mul00020965;FF-mul00024138;FF-mul00024139
GO:0005368	taurine transmembrane transporter activity	0.98	0.25	Molecular Function	0.0400125	0.318309	1	4	FF-mul00019757
GO:0005369	taurine:sodium symporter activity	0.98	0.25	Molecular Function	0.0400125	0.318309	1	4	FF-mul00019757
GO:0010861	thyroid hormone receptor activator activity	0.98	0.25	Molecular Function	0.0400125	0.318309	1	4	FF-mul00021010
GO:0019956	chemokine binding	0.98	0.25	Molecular Function	0.0400125	0.318309	1	4	FF-mul00007155
GO:0019958	C-X-C chemokine binding	0.98	0.25	Molecular Function	0.0400125	0.318309	1	4	FF-mul00007155
GO:0019959	interleukin-8 binding	0.98	0.25	Molecular Function	0.0400125	0.318309	1	4	FF-mul00007155
GO:0030375	thyroid hormone receptor coactivator activity	0.98	0.25	Molecular Function	0.0400125	0.318309	1	4	FF-mul00021010
GO:0030882	lipid antigen binding	0.98	0.25	Molecular Function	0.0400125	0.318309	1	4	FF-mul00002682
GO:0031685	adenosine receptor binding	0.98	0.25	Molecular Function	0.0400125	0.318309	1	4	FF-mul00006306
GO:0032135	DNA insertion or deletion binding	0.98	0.25	Molecular Function	0.0400125	0.318309	1	4	FF-mul00020017
GO:0032137	guanine/thymine mispair binding	0.98	0.25	Molecular Function	0.0400125	0.318309	1	4	FF-mul00020017
GO:0036033	mediator complex binding	0.98	0.25	Molecular Function	0.0400125	0.318309	1	4	FF-mul00021010
GO:0042134	rRNA primary transcript binding	0.98	0.25	Molecular Function	0.0400125	0.318309	1	4	FF-mul00003923
GO:0042328	heparan sulfate N-acetylglucosaminyltransferase activity	0.98	0.25	Molecular Function	0.0400125	0.318309	1	4	FF-mul00000618
GO:0043120	tumor necrosis factor binding	0.98	0.25	Molecular Function	0.0400125	0.318309	1	4	FF-mul00007155
GO:0070061	fructose binding	0.98	0.25	Molecular Function	0.0400125	0.318309	1	4	FF-mul00006154
GO:0043087	regulation of GTPase activity	5.983	0.023	Biological Process	0.0402729	0.506834	7	307	FF-mul00007155;FF-mul00014006;FF-mul00014033;FF-mul00014034;FF-mul00020834;FF-mul00024138;FF-mul00024139
GO:0000407	pre-autophagosomal structure	1.852	0.061	Cellular Component	0.0403115	0.266911	2	33	FF-mul00002728;FF-mul00023864
GO:0000154	rRNA modification	1.709	0.065	Biological Process	0.0407008	0.506834	2	31	FF-mul00023560;FF-mul00023561
GO:0002686	negative regulation of leukocyte migration	1.709	0.065	Biological Process	0.0407008	0.506834	2	31	FF-mul00014033;FF-mul00014034
GO:0007475	apposition of dorsal and ventral imaginal disc-derived wing surfaces	1.709	0.065	Biological Process	0.0407008	0.506834	2	31	FF-mul00006446;FF-mul00020834
GO:0021904	dorsal/ventral neural tube patterning	1.709	0.065	Biological Process	0.0407008	0.506834	2	31	FF-mul00006850;FF-mul00014005
GO:0032365	intracellular lipid transport	1.709	0.065	Biological Process	0.0407008	0.506834	2	31	FF-mul00002682;FF-mul00023865
GO:0032469	endoplasmic reticulum calcium ion homeostasis	1.709	0.065	Biological Process	0.0407008	0.506834	2	31	FF-mul00014099;FF-mul00014100
GO:0033158	regulation of protein import into nucleus, translocation	1.709	0.065	Biological Process	0.0407008	0.506834	2	31	FF-mul00006784;FF-mul00021010
GO:0035641	locomotory exploration behavior	1.709	0.065	Biological Process	0.0407008	0.506834	2	31	FF-mul00006793;FF-mul00006795
GO:0045576	mast cell activation	1.709	0.065	Biological Process	0.0407008	0.506834	2	31	FF-mul00014033;FF-mul00014034
GO:0061057	peptidoglycan recognition protein signaling pathway	1.709	0.065	Biological Process	0.0407008	0.506834	2	31	FF-mul00002682;FF-mul00006784
GO:1902473	regulation of protein localization to synapse	1.709	0.065	Biological Process	0.0407008	0.506834	2	31	FF-mul00024138;FF-mul00024139
GO:0001868	regulation of complement activation, lectin pathway	0.855	0.25	Biological Process	0.0408038	0.506834	1	4	FF-mul00007155
GO:0001869	negative regulation of complement activation, lectin pathway	0.855	0.25	Biological Process	0.0408038	0.506834	1	4	FF-mul00007155
GO:0010710	regulation of collagen catabolic process	0.855	0.25	Biological Process	0.0408038	0.506834	1	4	FF-mul00020834
GO:0015734	taurine transport	0.855	0.25	Biological Process	0.0408038	0.506834	1	4	FF-mul00019757
GO:0016240	autophagosome docking	0.855	0.25	Biological Process	0.0408038	0.506834	1	4	FF-mul00002728
GO:0034144	negative regulation of toll-like receptor 4 signaling pathway	0.855	0.25	Biological Process	0.0408038	0.506834	1	4	FF-mul00012444
GO:0034382	chylomicron remnant clearance	0.855	0.25	Biological Process	0.0408038	0.506834	1	4	FF-mul00023865
GO:0043353	enucleate erythrocyte differentiation	0.855	0.25	Biological Process	0.0408038	0.506834	1	4	FF-mul00021010
GO:0043570	maintenance of DNA repeat elements	0.855	0.25	Biological Process	0.0408038	0.506834	1	4	FF-mul00020017
GO:0045925	positive regulation of female receptivity	0.855	0.25	Biological Process	0.0408038	0.506834	1	4	FF-mul00016503
GO:0051389	inactivation of MAPKK activity	0.855	0.25	Biological Process	0.0408038	0.506834	1	4	FF-mul00020965
GO:0055111	ingression involved in gastrulation with mouth forming second	0.855	0.25	Biological Process	0.0408038	0.506834	1	4	FF-mul00018978
GO:0060332	positive regulation of response to interferon-gamma	0.855	0.25	Biological Process	0.0408038	0.506834	1	4	FF-mul00021010
GO:0060335	positive regulation of interferon-gamma-mediated signaling pathway	0.855	0.25	Biological Process	0.0408038	0.506834	1	4	FF-mul00021010
GO:0061336	cell morphogenesis involved in Malpighian tubule morphogenesis	0.855	0.25	Biological Process	0.0408038	0.506834	1	4	FF-mul00018978
GO:0071393	cellular response to progesterone stimulus	0.855	0.25	Biological Process	0.0408038	0.506834	1	4	FF-mul00020965
GO:0071830	triglyceride-rich lipoprotein particle clearance	0.855	0.25	Biological Process	0.0408038	0.506834	1	4	FF-mul00023865
GO:0090119	vesicle-mediated cholesterol transport	0.855	0.25	Biological Process	0.0408038	0.506834	1	4	FF-mul00023865
GO:0090647	modulation of age-related behavioral decline	0.855	0.25	Biological Process	0.0408038	0.506834	1	4	FF-mul00006306
GO:1903943	regulation of hepatocyte apoptotic process	0.855	0.25	Biological Process	0.0408038	0.506834	1	4	FF-mul00020965
GO:1903944	negative regulation of hepatocyte apoptotic process	0.855	0.25	Biological Process	0.0408038	0.506834	1	4	FF-mul00020965
GO:1904106	protein localization to microvillus	0.855	0.25	Biological Process	0.0408038	0.506834	1	4	FF-mul00018712
GO:1904901	positive regulation of myosin II filament organization	0.855	0.25	Biological Process	0.0408038	0.506834	1	4	FF-mul00020834
GO:1990402	embryonic liver development	0.855	0.25	Biological Process	0.0408038	0.506834	1	4	FF-mul00007155
GO:0043085	positive regulation of catalytic activity	15.385	0.016	Biological Process	0.0421019	0.515283	18	1129	FF-mul00000576;FF-mul00001456;FF-mul00002728;FF-mul00003799;FF-mul00003922;FF-mul00003924;FF-mul00006306;FF-mul00006784;FF-mul00007155;FF-mul00014006;FF-mul00014033;FF-mul00014034;FF-mul00020017;FF-mul00020834;FF-mul00020965;FF-mul00022496;FF-mul00024138;FF-mul00024139
GO:0030684	preribosome	2.778	0.037	Cellular Component	0.0423325	0.272048	3	80	FF-mul00003923;FF-mul00023560;FF-mul00023561
GO:0035869	ciliary transition zone	2.778	0.037	Cellular Component	0.0423325	0.272048	3	80	FF-mul00006793;FF-mul00006795;FF-mul00014005
GO:0008587	imaginal disc-derived wing margin morphogenesis	2.564	0.04	Biological Process	0.0427178	0.515283	3	75	FF-mul00000618;FF-mul00006446;FF-mul00020834
GO:0030168	platelet activation	2.564	0.04	Biological Process	0.0427178	0.515283	3	75	FF-mul00005852;FF-mul00024138;FF-mul00024139
GO:0007009	plasma membrane organization	6.838	0.021	Biological Process	0.0430579	0.515283	8	379	FF-mul00000575;FF-mul00002734;FF-mul00006850;FF-mul00006852;FF-mul00018712;FF-mul00018978;FF-mul00020834;FF-mul00023745
GO:0002886	regulation of myeloid leukocyte mediated immunity	1.709	0.062	Biological Process	0.0431264	0.515283	2	32	FF-mul00014033;FF-mul00014034
GO:0014055	acetylcholine secretion, neurotransmission	1.709	0.062	Biological Process	0.0431264	0.515283	2	32	FF-mul00024138;FF-mul00024139
GO:0014056	regulation of acetylcholine secretion, neurotransmission	1.709	0.062	Biological Process	0.0431264	0.515283	2	32	FF-mul00024138;FF-mul00024139
GO:0036092	phosphatidylinositol-3-phosphate biosynthetic process	1.709	0.062	Biological Process	0.0431264	0.515283	2	32	FF-mul00006185;FF-mul00006186
GO:0043267	negative regulation of potassium ion transport	1.709	0.062	Biological Process	0.0431264	0.515283	2	32	FF-mul00024138;FF-mul00024139
GO:0060074	synapse maturation	1.709	0.062	Biological Process	0.0431264	0.515283	2	32	FF-mul00003924;FF-mul00020834
GO:0032446	protein modification by small protein conjugation	11.111	0.018	Biological Process	0.0431556	0.515283	13	742	FF-mul00000575;FF-mul00003924;FF-mul00006402;FF-mul00006740;FF-mul00006784;FF-mul00008483;FF-mul00014003;FF-mul00014033;FF-mul00014034;FF-mul00018978;FF-mul00019169;FF-mul00021010;FF-mul00021864
GO:0001578	microtubule bundle formation	3.419	0.031	Biological Process	0.0438573	0.521825	4	128	FF-mul00006528;FF-mul00006793;FF-mul00006795;FF-mul00014005
GO:0004879	RNA polymerase II transcription factor activity, ligand-activated sequence-specific DNA binding	1.961	0.061	Molecular Function	0.0439697	0.33965	2	33	FF-mul00007157;FF-mul00012444
GO:0098531	transcription factor activity, direct ligand regulated sequence-specific DNA binding	1.961	0.061	Molecular Function	0.0439697	0.33965	2	33	FF-mul00007157;FF-mul00012444
GO:0007200	phospholipase C-activating G-protein coupled receptor signaling pathway	2.564	0.039	Biological Process	0.0441481	0.523448	3	76	FF-mul00006306;FF-mul00024138;FF-mul00024139
GO:0071305	cellular response to vitamin D	1.709	0.061	Biological Process	0.0456046	0.538833	2	33	FF-mul00020834;FF-mul00021010
GO:0010927	cellular component assembly involved in morphogenesis	7.692	0.02	Biological Process	0.0459228	0.539414	9	454	FF-mul00006185;FF-mul00006186;FF-mul00006446;FF-mul00006528;FF-mul00006793;FF-mul00006795;FF-mul00014005;FF-mul00016343;FF-mul00020834
GO:0044441	ciliary part	8.333	0.018	Cellular Component	0.0466306	0.272893	9	488	FF-mul00002728;FF-mul00006434;FF-mul00006528;FF-mul00006793;FF-mul00006795;FF-mul00006850;FF-mul00014005;FF-mul00024138;FF-mul00024139
GO:0033036	macromolecule localization	32.479	0.013	Biological Process	0.0468815	0.539414	38	2851	FF-mul00000575;FF-mul00001456;FF-mul00001794;FF-mul00002682;FF-mul00002734;FF-mul00003799;FF-mul00006184;FF-mul00006784;FF-mul00006793;FF-mul00006795;FF-mul00006850;FF-mul00006852;FF-mul00007374;FF-mul00008102;FF-mul00012444;FF-mul00012575;FF-mul00014006;FF-mul00014033;FF-mul00014034;FF-mul00014037;FF-mul00014099;FF-mul00014100;FF-mul00016343;FF-mul00018710;FF-mul00018712;FF-mul00018978;FF-mul000…
GO:0071011	precatalytic spliceosome	1.852	0.056	Cellular Component	0.0472127	0.272893	2	36	FF-mul00000327;FF-mul00002691
GO:0005853	eukaryotic translation elongation factor 1 complex	0.926	0.2	Cellular Component	0.0474596	0.272893	1	5	FF-mul00022496
GO:0005879	axonemal microtubule	0.926	0.2	Cellular Component	0.0474596	0.272893	1	5	FF-mul00006434
GO:0017133	mitochondrial electron transfer flavoprotein complex	0.926	0.2	Cellular Component	0.0474596	0.272893	1	5	FF-mul00008482
GO:0035867	alphav-beta3 integrin-IGF-1-IGF1R complex	0.926	0.2	Cellular Component	0.0474596	0.272893	1	5	FF-mul00020965
GO:0045251	electron transfer flavoprotein complex	0.926	0.2	Cellular Component	0.0474596	0.272893	1	5	FF-mul00008482
GO:0098574	cytoplasmic side of lysosomal membrane	0.926	0.2	Cellular Component	0.0474596	0.272893	1	5	FF-mul00022496
GO:0061526	acetylcholine secretion	1.709	0.059	Biological Process	0.0481341	0.539414	2	34	FF-mul00024138;FF-mul00024139
GO:0060259	regulation of feeding behavior	3.419	0.03	Biological Process	0.0481619	0.539414	4	132	FF-mul00006793;FF-mul00006795;FF-mul00024138;FF-mul00024139
GO:0098796	membrane protein complex	12.037	0.016	Cellular Component	0.0486097	0.275876	13	810	FF-mul00002683;FF-mul00002728;FF-mul00006306;FF-mul00006784;FF-mul00008101;FF-mul00014006;FF-mul00018978;FF-mul00020834;FF-mul00020965;FF-mul00022497;FF-mul00023745;FF-mul00024138;FF-mul00024139
GO:0007476	imaginal disc-derived wing morphogenesis	5.983	0.022	Biological Process	0.0491461	0.539414	7	321	FF-mul00000618;FF-mul00006446;FF-mul00007157;FF-mul00008102;FF-mul00014033;FF-mul00014034;FF-mul00020834
GO:0008380	RNA splicing	6.838	0.021	Biological Process	0.0494671	0.539414	8	390	FF-mul00000327;FF-mul00001794;FF-mul00002691;FF-mul00006446;FF-mul00006859;FF-mul00012575;FF-mul00018713;FF-mul00021864
GO:0048871	multicellular organismal homeostasis	6.838	0.021	Biological Process	0.0494671	0.539414	8	390	FF-mul00006852;FF-mul00012444;FF-mul00014005;FF-mul00016337;FF-mul00016340;FF-mul00018978;FF-mul00020834;FF-mul00022497
GO:0032182	ubiquitin-like protein binding	3.922	0.029	Molecular Function	0.0494935	0.351165	4	136	FF-mul00001837;FF-mul00006784;FF-mul00008101;FF-mul00023864
GO:0032040	small-subunit processome	1.852	0.054	Cellular Component	0.0496025	0.277901	2	37	FF-mul00023560;FF-mul00023561
GO:0001727	lipid kinase activity	0.98	0.2	Molecular Function	0.0497654	0.351165	1	5	FF-mul00005852
GO:0005391	sodium:potassium-exchanging ATPase activity	0.98	0.2	Molecular Function	0.0497654	0.351165	1	5	FF-mul00006433
GO:0008556	potassium-transporting ATPase activity	0.98	0.2	Molecular Function	0.0497654	0.351165	1	5	FF-mul00006433
GO:0050693	LBD domain binding	0.98	0.2	Molecular Function	0.0497654	0.351165	1	5	FF-mul00021010
GO:0071987	WD40-repeat domain binding	0.98	0.2	Molecular Function	0.0497654	0.351165	1	5	FF-mul00006740
GO:0019899	enzyme binding	27.451	0.014	Molecular Function	0.0500723	0.351165	28	2039	FF-mul00000576;FF-mul00001456;FF-mul00001837;FF-mul00002682;FF-mul00002692;FF-mul00002728;FF-mul00003922;FF-mul00003924;FF-mul00006306;FF-mul00006784;FF-mul00006850;FF-mul00007155;FF-mul00007156;FF-mul00014003;FF-mul00014006;FF-mul00014033;FF-mul00014034;FF-mul00014037;FF-mul00016343;FF-mul00018712;FF-mul00018978;FF-mul00020834;FF-mul00020965;FF-mul00021865;FF-mul00022496;FF-mul00023560;FF-mul000…
GO:0007608	sensory perception of smell	2.564	0.037	Biological Process	0.0501052	0.539414	3	80	FF-mul00020834;FF-mul00024138;FF-mul00024139
GO:0016319	mushroom body development	2.564	0.037	Biological Process	0.0501052	0.539414	3	80	FF-mul00007157;FF-mul00016503;FF-mul00018067
GO:0043462	regulation of ATPase activity	2.564	0.037	Biological Process	0.0501052	0.539414	3	80	FF-mul00003922;FF-mul00014099;FF-mul00014100
GO:0001959	regulation of cytokine-mediated signaling pathway	3.419	0.03	Biological Process	0.0503991	0.539414	4	134	FF-mul00006784;FF-mul00014033;FF-mul00014034;FF-mul00021010
GO:0018996	molting cycle, collagen and cuticulin-based cuticle	1.709	0.057	Biological Process	0.0507137	0.539414	2	35	FF-mul00014033;FF-mul00014034
GO:0097628	distal tip cell migration	1.709	0.057	Biological Process	0.0507137	0.539414	2	35	FF-mul00018067;FF-mul00020834
GO:1903354	regulation of distal tip cell migration	1.709	0.057	Biological Process	0.0507137	0.539414	2	35	FF-mul00018067;FF-mul00020834
GO:0006566	threonine metabolic process	0.855	0.2	Biological Process	0.0507441	0.539414	1	5	FF-mul00020681
GO:0006701	progesterone biosynthetic process	0.855	0.2	Biological Process	0.0507441	0.539414	1	5	FF-mul00018710
GO:0007284	spermatogonial cell division	0.855	0.2	Biological Process	0.0507441	0.539414	1	5	FF-mul00006446
GO:0014028	notochord formation	0.855	0.2	Biological Process	0.0507441	0.539414	1	5	FF-mul00018978
GO:0014732	skeletal muscle atrophy	0.855	0.2	Biological Process	0.0507441	0.539414	1	5	FF-mul00023868
GO:0035947	regulation of gluconeogenesis by regulation of transcription from RNA polymerase II promoter	0.855	0.2	Biological Process	0.0507441	0.539414	1	5	FF-mul00012444
GO:0045084	positive regulation of interleukin-12 biosynthetic process	0.855	0.2	Biological Process	0.0507441	0.539414	1	5	FF-mul00002735
GO:0045218	zonula adherens maintenance	0.855	0.2	Biological Process	0.0507441	0.539414	1	5	FF-mul00018978
GO:0046501	protoporphyrinogen IX metabolic process	0.855	0.2	Biological Process	0.0507441	0.539414	1	5	FF-mul00006433
GO:0048170	positive regulation of long-term neuronal synaptic plasticity	0.855	0.2	Biological Process	0.0507441	0.539414	1	5	FF-mul00006306
GO:0048769	sarcomerogenesis	0.855	0.2	Biological Process	0.0507441	0.539414	1	5	FF-mul00016343
GO:0060745	mammary gland branching involved in pregnancy	0.855	0.2	Biological Process	0.0507441	0.539414	1	5	FF-mul00021010
GO:0099550	trans-synaptic signalling, modulating synaptic transmission	0.855	0.2	Biological Process	0.0507441	0.539414	1	5	FF-mul00006306
GO:1902488	cholangiocyte apoptotic process	0.855	0.2	Biological Process	0.0507441	0.539414	1	5	FF-mul00020965
GO:1904158	axonemal central apparatus assembly	0.855	0.2	Biological Process	0.0507441	0.539414	1	5	FF-mul00006528
GO:1904192	regulation of cholangiocyte apoptotic process	0.855	0.2	Biological Process	0.0507441	0.539414	1	5	FF-mul00020965
GO:1904193	negative regulation of cholangiocyte apoptotic process	0.855	0.2	Biological Process	0.0507441	0.539414	1	5	FF-mul00020965
GO:1990523	bone regeneration	0.855	0.2	Biological Process	0.0507441	0.539414	1	5	FF-mul00003799
GO:0015485	cholesterol binding	1.961	0.056	Molecular Function	0.0514517	0.351587	2	36	FF-mul00002682;FF-mul00018710
GO:0017112	Rab guanyl-nucleotide exchange factor activity	1.961	0.056	Molecular Function	0.0514517	0.351587	2	36	FF-mul00014033;FF-mul00014034
GO:0045598	regulation of fat cell differentiation	3.419	0.03	Biological Process	0.0515389	0.545653	4	135	FF-mul00002729;FF-mul00006793;FF-mul00006795;FF-mul00012444
GO:0060119	inner ear receptor cell development	2.564	0.037	Biological Process	0.0516528	0.545653	3	81	FF-mul00006793;FF-mul00006795;FF-mul00014005
GO:0044424	intracellular part	91.667	0.01	Cellular Component	0.0518126	0.286609	99	9599	FF-mul00000327;FF-mul00000575;FF-mul00000576;FF-mul00000618;FF-mul00001456;FF-mul00001794;FF-mul00001834;FF-mul00001836;FF-mul00001837;FF-mul00002537;FF-mul00002669;FF-mul00002681;FF-mul00002682;FF-mul00002691;FF-mul00002692;FF-mul00002695;FF-mul00002728;FF-mul00002734;FF-mul00002735;FF-mul00003799;FF-mul00003922;FF-mul00003923;FF-mul00003924;FF-mul00005852;FF-mul00006154;FF-mul00006184;FF-mul000…
GO:0051336	regulation of hydrolase activity	12.821	0.016	Biological Process	0.0520187	0.547812	15	919	FF-mul00003799;FF-mul00003922;FF-mul00006740;FF-mul00006784;FF-mul00007155;FF-mul00014006;FF-mul00014033;FF-mul00014034;FF-mul00014099;FF-mul00014100;FF-mul00018978;FF-mul00020017;FF-mul00020834;FF-mul00024138;FF-mul00024139
GO:0031102	neuron projection regeneration	3.419	0.029	Biological Process	0.0526928	0.54813	4	136	FF-mul00007157;FF-mul00020965;FF-mul00024138;FF-mul00024139
GO:0060249	anatomical structure homeostasis	9.402	0.018	Biological Process	0.0532138	0.54813	11	614	FF-mul00001456;FF-mul00006852;FF-mul00014005;FF-mul00014037;FF-mul00016337;FF-mul00016340;FF-mul00018978;FF-mul00020834;FF-mul00022497;FF-mul00024138;FF-mul00024139
GO:0000271	polysaccharide biosynthetic process	2.564	0.037	Biological Process	0.0532234	0.54813	3	82	FF-mul00000618;FF-mul00012444;FF-mul00020965
GO:0048679	regulation of axon regeneration	2.564	0.037	Biological Process	0.0532234	0.54813	3	82	FF-mul00020965;FF-mul00024138;FF-mul00024139
GO:0007064	mitotic sister chromatid cohesion	1.709	0.056	Biological Process	0.0533421	0.54813	2	36	FF-mul00003799;FF-mul00003924
GO:0016199	axon midline choice point recognition	1.709	0.056	Biological Process	0.0533421	0.54813	2	36	FF-mul00024138;FF-mul00024139
GO:0046669	regulation of compound eye retinal cell programmed cell death	1.709	0.056	Biological Process	0.0533421	0.54813	2	36	FF-mul00024138;FF-mul00024139
GO:1903831	signal transduction involved in cellular response to ammonium ion	1.709	0.056	Biological Process	0.0533421	0.54813	2	36	FF-mul00024138;FF-mul00024139
GO:0005901	caveola	2.778	0.034	Cellular Component	0.0535339	0.291403	3	88	FF-mul00020965;FF-mul00024138;FF-mul00024139
GO:0060041	retina development in camera-type eye	4.274	0.025	Biological Process	0.0538411	0.55006	5	197	FF-mul00006852;FF-mul00007157;FF-mul00016337;FF-mul00016340;FF-mul00021010
GO:0015837	amine transport	3.419	0.029	Biological Process	0.0538608	0.55006	4	137	FF-mul00006306;FF-mul00020682;FF-mul00024138;FF-mul00024139
GO:0007472	wing disc morphogenesis	5.983	0.021	Biological Process	0.0540165	0.55006	7	328	FF-mul00000618;FF-mul00006446;FF-mul00007157;FF-mul00008102;FF-mul00014033;FF-mul00014034;FF-mul00020834
GO:0016327	apicolateral plasma membrane	1.852	0.051	Cellular Component	0.0545102	0.291403	2	39	FF-mul00008102;FF-mul00018978
GO:1990778	protein localization to cell periphery	5.983	0.021	Biological Process	0.055462	0.562839	7	330	FF-mul00000575;FF-mul00002734;FF-mul00006850;FF-mul00006852;FF-mul00018712;FF-mul00020834;FF-mul00023745
GO:0050790	regulation of catalytic activity	21.368	0.014	Biological Process	0.0558761	0.562839	25	1752	FF-mul00000576;FF-mul00001456;FF-mul00002728;FF-mul00003799;FF-mul00003922;FF-mul00003924;FF-mul00005852;FF-mul00006306;FF-mul00006740;FF-mul00006784;FF-mul00007155;FF-mul00014006;FF-mul00014033;FF-mul00014034;FF-mul00014037;FF-mul00014099;FF-mul00014100;FF-mul00016343;FF-mul00018978;FF-mul00020017;FF-mul00020834;FF-mul00020965;FF-mul00022496;FF-mul00024138;FF-mul00024139
GO:0031641	regulation of myelination	1.709	0.054	Biological Process	0.0560179	0.562839	2	37	FF-mul00006185;FF-mul00006186
GO:0033058	directional locomotion	1.709	0.054	Biological Process	0.0560179	0.562839	2	37	FF-mul00007157;FF-mul00016343
GO:0019935	cyclic-nucleotide-mediated signaling	3.419	0.029	Biological Process	0.0562389	0.562839	4	139	FF-mul00000575;FF-mul00018712;FF-mul00024138;FF-mul00024139
GO:0043266	regulation of potassium ion transport	2.564	0.036	Biological Process	0.0564333	0.562839	3	84	FF-mul00023745;FF-mul00024138;FF-mul00024139
GO:0070570	regulation of neuron projection regeneration	2.564	0.036	Biological Process	0.0564333	0.562839	3	84	FF-mul00020965;FF-mul00024138;FF-mul00024139
GO:0031618	nuclear pericentric heterochromatin	0.926	0.167	Cellular Component	0.0566802	0.291403	1	6	FF-mul00003799
GO:0033256	I-kappaB/NF-kappaB complex	0.926	0.167	Cellular Component	0.0566802	0.291403	1	6	FF-mul00002735
GO:0033583	rhabdomere membrane	0.926	0.167	Cellular Component	0.0566802	0.291403	1	6	FF-mul00022497
GO:1990716	axonemal central apparatus	0.926	0.167	Cellular Component	0.0566802	0.291403	1	6	FF-mul00006528
GO:0003382	epithelial cell morphogenesis	2.564	0.035	Biological Process	0.0580721	0.566137	3	85	FF-mul00006793;FF-mul00006795;FF-mul00018978
GO:0008038	neuron recognition	4.274	0.025	Biological Process	0.0587242	0.566137	5	202	FF-mul00002681;FF-mul00002682;FF-mul00023865;FF-mul00024138;FF-mul00024139
GO:0046668	regulation of retinal cell programmed cell death	1.709	0.053	Biological Process	0.0587399	0.566137	2	38	FF-mul00024138;FF-mul00024139
GO:0010976	positive regulation of neuron projection development	6.838	0.02	Biological Process	0.0591676	0.566137	8	405	FF-mul00006185;FF-mul00006186;FF-mul00007157;FF-mul00020834;FF-mul00020965;FF-mul00022496;FF-mul00024138;FF-mul00024139
GO:0060322	head development	12.821	0.016	Biological Process	0.0592085	0.566137	15	936	FF-mul00000618;FF-mul00006793;FF-mul00006795;FF-mul00006850;FF-mul00007157;FF-mul00014005;FF-mul00016343;FF-mul00016503;FF-mul00018067;FF-mul00020681;FF-mul00020834;FF-mul00020965;FF-mul00021010;FF-mul00024138;FF-mul00024139
GO:0032934	sterol binding	1.961	0.051	Molecular Function	0.0593523	0.361083	2	39	FF-mul00002682;FF-mul00018710
GO:0003747	translation release factor activity	0.98	0.167	Molecular Function	0.0594201	0.361083	1	6	FF-mul00012574
GO:0005009	insulin-activated receptor activity	0.98	0.167	Molecular Function	0.0594201	0.361083	1	6	FF-mul00020965
GO:0005010	insulin-like growth factor-activated receptor activity	0.98	0.167	Molecular Function	0.0594201	0.361083	1	6	FF-mul00020965
GO:0005212	structural constituent of eye lens	0.98	0.167	Molecular Function	0.0594201	0.361083	1	6	FF-mul00006433
GO:0008079	translation termination factor activity	0.98	0.167	Molecular Function	0.0594201	0.361083	1	6	FF-mul00012574
GO:0031405	lipoic acid binding	0.98	0.167	Molecular Function	0.0594201	0.361083	1	6	FF-mul00020965
GO:0031994	insulin-like growth factor I binding	0.98	0.167	Molecular Function	0.0594201	0.361083	1	6	FF-mul00020965
GO:0048039	ubiquinone binding	0.98	0.167	Molecular Function	0.0594201	0.361083	1	6	FF-mul00008482
GO:0005622	intracellular	91.667	0.01	Cellular Component	0.0595669	0.302683	99	9626	FF-mul00000327;FF-mul00000575;FF-mul00000576;FF-mul00000618;FF-mul00001456;FF-mul00001794;FF-mul00001834;FF-mul00001836;FF-mul00001837;FF-mul00002537;FF-mul00002669;FF-mul00002681;FF-mul00002682;FF-mul00002691;FF-mul00002692;FF-mul00002695;FF-mul00002728;FF-mul00002734;FF-mul00002735;FF-mul00003799;FF-mul00003922;FF-mul00003923;FF-mul00003924;FF-mul00005852;FF-mul00006154;FF-mul00006184;FF-mul000…
GO:0005515	protein binding	63.725	0.012	Molecular Function	0.0596159	0.361083	65	5589	FF-mul00000576;FF-mul00001456;FF-mul00001836;FF-mul00001837;FF-mul00002669;FF-mul00002681;FF-mul00002682;FF-mul00002691;FF-mul00002692;FF-mul00002728;FF-mul00002729;FF-mul00002735;FF-mul00003799;FF-mul00003922;FF-mul00003924;FF-mul00005852;FF-mul00006306;FF-mul00006400;FF-mul00006433;FF-mul00006446;FF-mul00006740;FF-mul00006784;FF-mul00006793;FF-mul00006795;FF-mul00006850;FF-mul00006859;FF-mul000…
GO:0002154	thyroid hormone mediated signaling pathway	0.855	0.167	Biological Process	0.0605822	0.566137	1	6	FF-mul00021010
GO:0007147	female meiosis II	0.855	0.167	Biological Process	0.0605822	0.566137	1	6	FF-mul00003924
GO:0007604	phototransduction, UV	0.855	0.167	Biological Process	0.0605822	0.566137	1	6	FF-mul00022497
GO:0014891	striated muscle atrophy	0.855	0.167	Biological Process	0.0605822	0.566137	1	6	FF-mul00023868
GO:0016062	adaptation of rhodopsin mediated signaling	0.855	0.167	Biological Process	0.0605822	0.566137	1	6	FF-mul00022497
GO:0036367	light adaption	0.855	0.167	Biological Process	0.0605822	0.566137	1	6	FF-mul00022497
GO:0042691	positive regulation of crystal cell differentiation	0.855	0.167	Biological Process	0.0605822	0.566137	1	6	FF-mul00003922
GO:0045572	positive regulation of imaginal disc growth	0.855	0.167	Biological Process	0.0605822	0.566137	1	6	FF-mul00008102
GO:0045612	positive regulation of hemocyte differentiation	0.855	0.167	Biological Process	0.0605822	0.566137	1	6	FF-mul00003922
GO:0048526	imaginal disc-derived wing expansion	0.855	0.167	Biological Process	0.0605822	0.566137	1	6	FF-mul00007157
GO:0051096	positive regulation of helicase activity	0.855	0.167	Biological Process	0.0605822	0.566137	1	6	FF-mul00020017
GO:0060433	bronchus development	0.855	0.167	Biological Process	0.0605822	0.566137	1	6	FF-mul00006850
GO:0071529	cementum mineralization	0.855	0.167	Biological Process	0.0605822	0.566137	1	6	FF-mul00007156
GO:1902073	positive regulation of hypoxia-inducible factor-1alpha signaling pathway	0.855	0.167	Biological Process	0.0605822	0.566137	1	6	FF-mul00006402
GO:0006367	transcription initiation from RNA polymerase II promoter	3.419	0.028	Biological Process	0.0611628	0.566137	4	143	FF-mul00007157;FF-mul00008483;FF-mul00012444;FF-mul00021010
GO:0043271	negative regulation of ion transport	3.419	0.028	Biological Process	0.0611628	0.566137	4	143	FF-mul00014099;FF-mul00014100;FF-mul00024138;FF-mul00024139
GO:0030301	cholesterol transport	2.564	0.034	Biological Process	0.061417	0.566137	3	87	FF-mul00002682;FF-mul00018710;FF-mul00023865
GO:0008078	mesodermal cell migration	1.709	0.051	Biological Process	0.061507	0.566137	2	39	FF-mul00000618;FF-mul00006446
GO:0018208	peptidyl-proline modification	1.709	0.051	Biological Process	0.061507	0.566137	2	39	FF-mul00006738;FF-mul00018713
GO:0031033	myosin filament organization	1.709	0.051	Biological Process	0.061507	0.566137	2	39	FF-mul00016343;FF-mul00020834
GO:0034405	response to fluid shear stress	1.709	0.051	Biological Process	0.061507	0.566137	2	39	FF-mul00006793;FF-mul00006795
GO:0048070	regulation of developmental pigmentation	1.709	0.051	Biological Process	0.061507	0.566137	2	39	FF-mul00024138;FF-mul00024139
GO:2000273	positive regulation of receptor activity	1.709	0.051	Biological Process	0.061507	0.566137	2	39	FF-mul00020834;FF-mul00021010
GO:0009314	response to radiation	9.402	0.017	Biological Process	0.0617259	0.566137	11	630	FF-mul00001794;FF-mul00006740;FF-mul00006852;FF-mul00007157;FF-mul00012444;FF-mul00020017;FF-mul00020018;FF-mul00020834;FF-mul00022497;FF-mul00024138;FF-mul00024139
GO:0048738	cardiac muscle tissue development	4.274	0.024	Biological Process	0.0617725	0.566137	5	205	FF-mul00006793;FF-mul00006795;FF-mul00016343;FF-mul00020834;FF-mul00021010
GO:0044430	cytoskeletal part	16.667	0.014	Cellular Component	0.0621071	0.311963	18	1271	FF-mul00000576;FF-mul00001836;FF-mul00002537;FF-mul00002728;FF-mul00003924;FF-mul00006434;FF-mul00006528;FF-mul00006784;FF-mul00006793;FF-mul00006795;FF-mul00006850;FF-mul00014004;FF-mul00014005;FF-mul00016337;FF-mul00016340;FF-mul00016343;FF-mul00022496;FF-mul00022497
GO:0042326	negative regulation of phosphorylation	8.547	0.018	Biological Process	0.0624522	0.570823	10	556	FF-mul00001837;FF-mul00002728;FF-mul00002729;FF-mul00006784;FF-mul00014033;FF-mul00014034;FF-mul00019758;FF-mul00020965;FF-mul00024138;FF-mul00024139
GO:0003723	RNA binding	11.765	0.017	Molecular Function	0.0630695	0.364011	12	725	FF-mul00000327;FF-mul00001456;FF-mul00002691;FF-mul00003923;FF-mul00006446;FF-mul00006741;FF-mul00012574;FF-mul00012575;FF-mul00014037;FF-mul00022496;FF-mul00023560;FF-mul00023561
GO:0044236	multicellular organism metabolic process	2.564	0.034	Biological Process	0.0631226	0.5754	3	88	FF-mul00014099;FF-mul00014100;FF-mul00020834
GO:0033273	response to vitamin	3.419	0.028	Biological Process	0.0637081	0.575973	4	145	FF-mul00007156;FF-mul00020834;FF-mul00020965;FF-mul00021010
GO:0050776	regulation of immune response	9.402	0.017	Biological Process	0.0639873	0.575973	11	634	FF-mul00001837;FF-mul00006784;FF-mul00007155;FF-mul00012444;FF-mul00014033;FF-mul00014034;FF-mul00020017;FF-mul00020834;FF-mul00021010;FF-mul00024138;FF-mul00024139
GO:0005770	late endosome	4.63	0.023	Cellular Component	0.0641349	0.314682	5	222	FF-mul00006185;FF-mul00006186;FF-mul00018710;FF-mul00019169;FF-mul00023864
GO:0016567	protein ubiquitination	10.256	0.017	Biological Process	0.0641739	0.575973	12	711	FF-mul00000575;FF-mul00003924;FF-mul00006740;FF-mul00006784;FF-mul00008483;FF-mul00014003;FF-mul00014033;FF-mul00014034;FF-mul00018978;FF-mul00019169;FF-mul00021010;FF-mul00021864
GO:0005815	microtubule organizing center	10.185	0.016	Cellular Component	0.0642071	0.314682	11	680	FF-mul00000576;FF-mul00001836;FF-mul00002537;FF-mul00003924;FF-mul00006434;FF-mul00006784;FF-mul00006793;FF-mul00006795;FF-mul00014005;FF-mul00016337;FF-mul00016340
GO:0005978	glycogen biosynthetic process	1.709	0.05	Biological Process	0.0643178	0.575973	2	40	FF-mul00012444;FF-mul00020965
GO:0015870	acetylcholine transport	1.709	0.05	Biological Process	0.0643178	0.575973	2	40	FF-mul00024138;FF-mul00024139
GO:1901374	acetate ester transport	1.709	0.05	Biological Process	0.0643178	0.575973	2	40	FF-mul00024138;FF-mul00024139
GO:0008152	metabolic process	81.197	0.011	Biological Process	0.064535	0.575973	95	8449	FF-mul00000327;FF-mul00000575;FF-mul00000576;FF-mul00000618;FF-mul00001456;FF-mul00001794;FF-mul00001795;FF-mul00001796;FF-mul00001834;FF-mul00001837;FF-mul00002537;FF-mul00002681;FF-mul00002682;FF-mul00002683;FF-mul00002691;FF-mul00002695;FF-mul00002728;FF-mul00002729;FF-mul00002734;FF-mul00002735;FF-mul00003799;FF-mul00003922;FF-mul00003923;FF-mul00003924;FF-mul00005852;FF-mul00006154;FF-mul000…
GO:0032391	photoreceptor connecting cilium	1.852	0.047	Cellular Component	0.0648087	0.314682	2	43	FF-mul00006793;FF-mul00006795
GO:0006396	RNA processing	11.111	0.016	Biological Process	0.0648291	0.575973	13	790	FF-mul00000327;FF-mul00001456;FF-mul00001794;FF-mul00002691;FF-mul00003923;FF-mul00006446;FF-mul00006741;FF-mul00006859;FF-mul00012575;FF-mul00018713;FF-mul00021864;FF-mul00023560;FF-mul00023561
GO:0051393	alpha-actinin binding	1.961	0.049	Molecular Function	0.0648364	0.364011	2	41	FF-mul00016343;FF-mul00020834
GO:0060759	regulation of response to cytokine stimulus	3.419	0.027	Biological Process	0.0650015	0.575973	4	146	FF-mul00006784;FF-mul00014033;FF-mul00014034;FF-mul00021010
GO:0004527	exonuclease activity	2.941	0.033	Molecular Function	0.065121	0.364011	3	91	FF-mul00001456;FF-mul00006400;FF-mul00012575
GO:0032300	mismatch repair complex	0.926	0.143	Cellular Component	0.0658124	0.316044	1	7	FF-mul00020017
GO:0055088	lipid homeostasis	4.274	0.024	Biological Process	0.0659747	0.575973	5	209	FF-mul00002682;FF-mul00006852;FF-mul00012444;FF-mul00014099;FF-mul00014100
GO:1902532	negative regulation of intracellular signal transduction	9.402	0.017	Biological Process	0.0663028	0.575973	11	638	FF-mul00000575;FF-mul00001837;FF-mul00002729;FF-mul00005852;FF-mul00006740;FF-mul00008102;FF-mul00014033;FF-mul00014034;FF-mul00020834;FF-mul00020965;FF-mul00021864
GO:0008037	cell recognition	5.128	0.022	Biological Process	0.066964	0.575973	6	276	FF-mul00002681;FF-mul00002682;FF-mul00006852;FF-mul00023865;FF-mul00024138;FF-mul00024139
GO:0051606	detection of stimulus	5.983	0.02	Biological Process	0.0670749	0.575973	7	345	FF-mul00001794;FF-mul00006852;FF-mul00007157;FF-mul00016343;FF-mul00022497;FF-mul00024138;FF-mul00024139
GO:0032224	positive regulation of synaptic transmission, cholinergic	1.709	0.049	Biological Process	0.0671713	0.575973	2	41	FF-mul00024138;FF-mul00024139
GO:0035735	intraciliary transport involved in cilium morphogenesis	1.709	0.049	Biological Process	0.0671713	0.575973	2	41	FF-mul00006793;FF-mul00006795
GO:0043489	RNA stabilization	1.709	0.049	Biological Process	0.0671713	0.575973	2	41	FF-mul00001456;FF-mul00006446
GO:1900165	negative regulation of interleukin-6 secretion	1.709	0.049	Biological Process	0.0671713	0.575973	2	41	FF-mul00014033;FF-mul00014034
GO:0030331	estrogen receptor binding	1.961	0.048	Molecular Function	0.0676401	0.364011	2	42	FF-mul00006306;FF-mul00021010
GO:0051019	mitogen-activated protein kinase binding	1.961	0.048	Molecular Function	0.0676401	0.364011	2	42	FF-mul00001837;FF-mul00023864
GO:0001733	galactosylceramide sulfotransferase activity	0.98	0.143	Molecular Function	0.0689777	0.364011	1	7	FF-mul00006786
GO:0004035	alkaline phosphatase activity	0.98	0.143	Molecular Function	0.0689777	0.364011	1	7	FF-mul00007156
GO:0004468	lysine N-acetyltransferase activity, acting on acetyl phosphate as donor	0.98	0.143	Molecular Function	0.0689777	0.364011	1	7	FF-mul00003799
GO:0017108	5'-flap endonuclease activity	0.98	0.143	Molecular Function	0.0689777	0.364011	1	7	FF-mul00006400
GO:0019966	interleukin-1 binding	0.98	0.143	Molecular Function	0.0689777	0.364011	1	7	FF-mul00007155
GO:0031995	insulin-like growth factor II binding	0.98	0.143	Molecular Function	0.0689777	0.364011	1	7	FF-mul00020965
GO:0048403	brain-derived neurotrophic factor binding	0.98	0.143	Molecular Function	0.0689777	0.364011	1	7	FF-mul00007155
GO:0098748	endocytic adaptor activity	0.98	0.143	Molecular Function	0.0689777	0.364011	1	7	FF-mul00018067
GO:0043197	dendritic spine	3.704	0.025	Cellular Component	0.0695128	0.317597	4	160	FF-mul00003922;FF-mul00006306;FF-mul00012444;FF-mul00020834
GO:0005730	nucleolus	11.111	0.016	Cellular Component	0.0697838	0.317597	12	773	FF-mul00000576;FF-mul00001456;FF-mul00003923;FF-mul00006626;FF-mul00006850;FF-mul00014033;FF-mul00014034;FF-mul00014037;FF-mul00021010;FF-mul00022496;FF-mul00023560;FF-mul00023561
GO:0009250	glucan biosynthetic process	1.709	0.048	Biological Process	0.0700662	0.575973	2	42	FF-mul00012444;FF-mul00020965
GO:0016198	axon choice point recognition	1.709	0.048	Biological Process	0.0700662	0.575973	2	42	FF-mul00024138;FF-mul00024139
GO:0071295	cellular response to vitamin	1.709	0.048	Biological Process	0.0700662	0.575973	2	42	FF-mul00020834;FF-mul00021010
GO:0009589	detection of UV	0.855	0.143	Biological Process	0.0703193	0.575973	1	7	FF-mul00022497
GO:0010248	establishment or maintenance of transmembrane electrochemical gradient	0.855	0.143	Biological Process	0.0703193	0.575973	1	7	FF-mul00006433
GO:0014842	regulation of skeletal muscle satellite cell proliferation	0.855	0.143	Biological Process	0.0703193	0.575973	1	7	FF-mul00006859
GO:0030538	embryonic genitalia morphogenesis	0.855	0.143	Biological Process	0.0703193	0.575973	1	7	FF-mul00014037
GO:0030576	Cajal body organization	0.855	0.143	Biological Process	0.0703193	0.575973	1	7	FF-mul00001794
GO:0033601	positive regulation of mammary gland epithelial cell proliferation	0.855	0.143	Biological Process	0.0703193	0.575973	1	7	FF-mul00021010
GO:0034379	very-low-density lipoprotein particle assembly	0.855	0.143	Biological Process	0.0703193	0.575973	1	7	FF-mul00023865
GO:0035995	detection of muscle stretch	0.855	0.143	Biological Process	0.0703193	0.575973	1	7	FF-mul00016343
GO:0042090	interleukin-12 biosynthetic process	0.855	0.143	Biological Process	0.0703193	0.575973	1	7	FF-mul00002735
GO:0045075	regulation of interleukin-12 biosynthetic process	0.855	0.143	Biological Process	0.0703193	0.575973	1	7	FF-mul00002735
GO:0051095	regulation of helicase activity	0.855	0.143	Biological Process	0.0703193	0.575973	1	7	FF-mul00020017
GO:0061541	rhabdomere morphogenesis	0.855	0.143	Biological Process	0.0703193	0.575973	1	7	FF-mul00018978
GO:0061635	regulation of protein complex stability	0.855	0.143	Biological Process	0.0703193	0.575973	1	7	FF-mul00002728
GO:0071051	polyadenylation-dependent snoRNA 3'-end processing	0.855	0.143	Biological Process	0.0703193	0.575973	1	7	FF-mul00001456
GO:1900039	positive regulation of cellular response to hypoxia	0.855	0.143	Biological Process	0.0703193	0.575973	1	7	FF-mul00006402
GO:1901621	negative regulation of smoothened signaling pathway involved in dorsal/ventral neural tube patterning	0.855	0.143	Biological Process	0.0703193	0.575973	1	7	FF-mul00006850
GO:1902071	regulation of hypoxia-inducible factor-1alpha signaling pathway	0.855	0.143	Biological Process	0.0703193	0.575973	1	7	FF-mul00006402
GO:1904146	positive regulation of meiotic cell cycle process involved in oocyte maturation	0.855	0.143	Biological Process	0.0703193	0.575973	1	7	FF-mul00003924
GO:1904714	regulation of chaperone-mediated autophagy	0.855	0.143	Biological Process	0.0703193	0.575973	1	7	FF-mul00022496
GO:1904872	regulation of telomerase RNA localization to Cajal body	0.855	0.143	Biological Process	0.0703193	0.575973	1	7	FF-mul00001456
GO:2000345	regulation of hepatocyte proliferation	0.855	0.143	Biological Process	0.0703193	0.575973	1	7	FF-mul00021010
GO:2001225	regulation of chloride transport	0.855	0.143	Biological Process	0.0703193	0.575973	1	7	FF-mul00006306
GO:0043229	intracellular organelle	82.407	0.01	Cellular Component	0.0703994	0.317597	89	8486	FF-mul00000327;FF-mul00000575;FF-mul00000576;FF-mul00000618;FF-mul00001456;FF-mul00001794;FF-mul00001834;FF-mul00001836;FF-mul00001837;FF-mul00002537;FF-mul00002669;FF-mul00002682;FF-mul00002691;FF-mul00002692;FF-mul00002695;FF-mul00002728;FF-mul00002735;FF-mul00003799;FF-mul00003922;FF-mul00003923;FF-mul00003924;FF-mul00005852;FF-mul00006154;FF-mul00006184;FF-mul00006185;FF-mul00006186;FF-mul000…
GO:0044422	organelle part	68.519	0.011	Cellular Component	0.0705101	0.317597	74	6835	FF-mul00000327;FF-mul00000576;FF-mul00000618;FF-mul00001456;FF-mul00001794;FF-mul00001834;FF-mul00001836;FF-mul00001837;FF-mul00002537;FF-mul00002682;FF-mul00002691;FF-mul00002728;FF-mul00002735;FF-mul00003799;FF-mul00003922;FF-mul00003923;FF-mul00003924;FF-mul00005852;FF-mul00006154;FF-mul00006185;FF-mul00006186;FF-mul00006306;FF-mul00006400;FF-mul00006433;FF-mul00006434;FF-mul00006528;FF-mul000…
GO:0004842	ubiquitin-protein transferase activity	6.863	0.02	Molecular Function	0.0707708	0.369812	7	357	FF-mul00000575;FF-mul00003924;FF-mul00006784;FF-mul00014003;FF-mul00014033;FF-mul00014034;FF-mul00019169
GO:0042995	cell projection	25	0.013	Cellular Component	0.0709622	0.317597	27	2113	FF-mul00001794;FF-mul00002537;FF-mul00002681;FF-mul00002728;FF-mul00003922;FF-mul00005852;FF-mul00006306;FF-mul00006434;FF-mul00006528;FF-mul00006793;FF-mul00006795;FF-mul00006850;FF-mul00006852;FF-mul00009997;FF-mul00012444;FF-mul00014004;FF-mul00014005;FF-mul00016337;FF-mul00016340;FF-mul00018712;FF-mul00018978;FF-mul00020834;FF-mul00020965;FF-mul00022496;FF-mul00022497;FF-mul00024138;FF-mul000…
GO:0009628	response to abiotic stimulus	18.803	0.014	Biological Process	0.0713245	0.582799	22	1541	FF-mul00001794;FF-mul00003922;FF-mul00006184;FF-mul00006306;FF-mul00006402;FF-mul00006740;FF-mul00006784;FF-mul00006793;FF-mul00006795;FF-mul00006852;FF-mul00007157;FF-mul00012444;FF-mul00016343;FF-mul00018712;FF-mul00020017;FF-mul00020018;FF-mul00020834;FF-mul00020965;FF-mul00022496;FF-mul00022497;FF-mul00024138;FF-mul00024139
GO:0002684	positive regulation of immune system process	9.402	0.017	Biological Process	0.0717117	0.584554	11	647	FF-mul00001837;FF-mul00003922;FF-mul00006784;FF-mul00007155;FF-mul00012444;FF-mul00014033;FF-mul00014034;FF-mul00020017;FF-mul00021010;FF-mul00024138;FF-mul00024139
GO:0044309	neuron spine	3.704	0.025	Cellular Component	0.0720515	0.317597	4	162	FF-mul00003922;FF-mul00006306;FF-mul00012444;FF-mul00020834
GO:0044325	ion channel binding	2.941	0.032	Molecular Function	0.0721146	0.373176	3	95	FF-mul00014099;FF-mul00014100;FF-mul00023745
GO:0015030	Cajal body	1.852	0.043	Cellular Component	0.0729244	0.317597	2	46	FF-mul00023560;FF-mul00023561
GO:0007202	activation of phospholipase C activity	1.709	0.047	Biological Process	0.0730015	0.586987	2	43	FF-mul00024138;FF-mul00024139
GO:0007289	spermatid nucleus differentiation	1.709	0.047	Biological Process	0.0730015	0.586987	2	43	FF-mul00006793;FF-mul00006795
GO:0030421	defecation	1.709	0.047	Biological Process	0.0730015	0.586987	2	43	FF-mul00024138;FF-mul00024139
GO:0051446	positive regulation of meiotic cell cycle	1.709	0.047	Biological Process	0.0730015	0.586987	2	43	FF-mul00003924;FF-mul00020965
GO:1904645	response to beta-amyloid	1.709	0.047	Biological Process	0.0730015	0.586987	2	43	FF-mul00006306;FF-mul00020965
GO:0010951	negative regulation of endopeptidase activity	3.419	0.026	Biological Process	0.0730488	0.586987	4	152	FF-mul00006740;FF-mul00006784;FF-mul00007155;FF-mul00018978
GO:0008047	enzyme activator activity	6.863	0.019	Molecular Function	0.0732897	0.373286	7	360	FF-mul00000576;FF-mul00003922;FF-mul00006306;FF-mul00007155;FF-mul00014006;FF-mul00024138;FF-mul00024139
GO:0045214	sarcomere organization	2.564	0.032	Biological Process	0.0738102	0.590446	3	94	FF-mul00006446;FF-mul00016343;FF-mul00020834
GO:0004540	ribonuclease activity	2.941	0.031	Molecular Function	0.0739139	0.373286	3	96	FF-mul00001456;FF-mul00012575;FF-mul00014037
GO:0001654	eye development	11.111	0.016	Biological Process	0.0740027	0.590446	13	807	FF-mul00006740;FF-mul00006793;FF-mul00006795;FF-mul00006850;FF-mul00006852;FF-mul00007157;FF-mul00008102;FF-mul00016337;FF-mul00016340;FF-mul00018978;FF-mul00021010;FF-mul00024138;FF-mul00024139
GO:0005899	insulin receptor complex	0.926	0.125	Cellular Component	0.074857	0.317597	1	8	FF-mul00020965
GO:0034679	integrin alpha9-beta1 complex	0.926	0.125	Cellular Component	0.074857	0.317597	1	8	FF-mul00020834
GO:0035748	myelin sheath abaxonal region	0.926	0.125	Cellular Component	0.074857	0.317597	1	8	FF-mul00020834
GO:0070847	core mediator complex	0.926	0.125	Cellular Component	0.074857	0.317597	1	8	FF-mul00008483
GO:0071438	invadopodium membrane	0.926	0.125	Cellular Component	0.074857	0.317597	1	8	FF-mul00020834
GO:0007215	glutamate receptor signaling pathway	2.564	0.032	Biological Process	0.0756654	0.590446	3	95	FF-mul00006306;FF-mul00024138;FF-mul00024139
GO:0034637	cellular carbohydrate biosynthetic process	2.564	0.032	Biological Process	0.0756654	0.590446	3	95	FF-mul00000618;FF-mul00012444;FF-mul00020965
GO:0007212	dopamine receptor signaling pathway	1.709	0.045	Biological Process	0.0759758	0.590446	2	44	FF-mul00024138;FF-mul00024139
GO:0046461	neutral lipid catabolic process	1.709	0.045	Biological Process	0.0759758	0.590446	2	44	FF-mul00002695;FF-mul00023865
GO:0046464	acylglycerol catabolic process	1.709	0.045	Biological Process	0.0759758	0.590446	2	44	FF-mul00002695;FF-mul00023865
GO:0050931	pigment cell differentiation	1.709	0.045	Biological Process	0.0759758	0.590446	2	44	FF-mul00024138;FF-mul00024139
GO:0020037	heme binding	1.961	0.044	Molecular Function	0.0762851	0.373286	2	45	FF-mul00007157;FF-mul00012444
GO:0042805	actinin binding	1.961	0.044	Molecular Function	0.0762851	0.373286	2	45	FF-mul00016343;FF-mul00020834
GO:0007420	brain development	11.966	0.016	Biological Process	0.0764136	0.590446	14	891	FF-mul00000618;FF-mul00006793;FF-mul00006795;FF-mul00006850;FF-mul00007157;FF-mul00016343;FF-mul00016503;FF-mul00018067;FF-mul00020681;FF-mul00020834;FF-mul00020965;FF-mul00021010;FF-mul00024138;FF-mul00024139
GO:0007423	sensory organ development	13.675	0.015	Biological Process	0.0769809	0.590446	16	1054	FF-mul00006740;FF-mul00006784;FF-mul00006793;FF-mul00006795;FF-mul00006850;FF-mul00006852;FF-mul00007157;FF-mul00008102;FF-mul00014005;FF-mul00016337;FF-mul00016340;FF-mul00018978;FF-mul00021010;FF-mul00022875;FF-mul00024138;FF-mul00024139
GO:0031175	neuron projection development	17.094	0.014	Biological Process	0.0771213	0.590446	20	1386	FF-mul00002681;FF-mul00003924;FF-mul00006185;FF-mul00006186;FF-mul00006793;FF-mul00006795;FF-mul00007157;FF-mul00014005;FF-mul00014006;FF-mul00016503;FF-mul00018978;FF-mul00020681;FF-mul00020834;FF-mul00020965;FF-mul00021865;FF-mul00022496;FF-mul00023865;FF-mul00023868;FF-mul00024138;FF-mul00024139
GO:0010466	negative regulation of peptidase activity	3.419	0.026	Biological Process	0.0772549	0.590446	4	155	FF-mul00006740;FF-mul00006784;FF-mul00007155;FF-mul00018978
GO:0045834	positive regulation of lipid metabolic process	3.419	0.026	Biological Process	0.0772549	0.590446	4	155	FF-mul00002728;FF-mul00012444;FF-mul00020965;FF-mul00022496
GO:0048661	positive regulation of smooth muscle cell proliferation	2.564	0.031	Biological Process	0.0775412	0.590446	3	96	FF-mul00020965;FF-mul00024138;FF-mul00024139
GO:0060589	nucleoside-triphosphatase regulator activity	4.902	0.022	Molecular Function	0.07758	0.373286	5	224	FF-mul00003922;FF-mul00007155;FF-mul00014006;FF-mul00024138;FF-mul00024139
GO:0045088	regulation of innate immune response	5.983	0.02	Biological Process	0.078249	0.590446	7	358	FF-mul00001837;FF-mul00006784;FF-mul00007155;FF-mul00012444;FF-mul00021010;FF-mul00024138;FF-mul00024139
GO:0004143	diacylglycerol kinase activity	0.98	0.125	Molecular Function	0.0784392	0.373286	1	8	FF-mul00005852
GO:0031433	telethonin binding	0.98	0.125	Molecular Function	0.0784392	0.373286	1	8	FF-mul00016343
GO:0043423	3-phosphoinositide-dependent protein kinase binding	0.98	0.125	Molecular Function	0.0784392	0.373286	1	8	FF-mul00020965
GO:0099583	neurotransmitter receptor activity involved in regulation of postsynaptic cytosolic calcium levels	0.98	0.125	Molecular Function	0.0784392	0.373286	1	8	FF-mul00006306
GO:0032418	lysosome localization	1.709	0.044	Biological Process	0.0789883	0.590446	2	45	FF-mul00014033;FF-mul00014034
GO:0051926	negative regulation of calcium ion transport	1.709	0.044	Biological Process	0.0789883	0.590446	2	45	FF-mul00014099;FF-mul00014100
GO:1902369	negative regulation of RNA catabolic process	1.709	0.044	Biological Process	0.0789883	0.590446	2	45	FF-mul00001456;FF-mul00006446
GO:2000027	regulation of organ morphogenesis	5.128	0.021	Biological Process	0.0796369	0.590446	6	289	FF-mul00006793;FF-mul00006795;FF-mul00014005;FF-mul00021010;FF-mul00024138;FF-mul00024139
GO:0006477	protein sulfation	0.855	0.125	Biological Process	0.0799563	0.590446	1	8	FF-mul00000618
GO:0007161	calcium-independent cell-matrix adhesion	0.855	0.125	Biological Process	0.0799563	0.590446	1	8	FF-mul00020834
GO:0009448	gamma-aminobutyric acid metabolic process	0.855	0.125	Biological Process	0.0799563	0.590446	1	8	FF-mul00020681
GO:0010446	response to alkaline pH	0.855	0.125	Biological Process	0.0799563	0.590446	1	8	FF-mul00020965
GO:0010753	positive regulation of cGMP-mediated signaling	0.855	0.125	Biological Process	0.0799563	0.590446	1	8	FF-mul00018712
GO:0014841	skeletal muscle satellite cell proliferation	0.855	0.125	Biological Process	0.0799563	0.590446	1	8	FF-mul00006859
GO:0015014	heparan sulfate proteoglycan biosynthetic process, polysaccharide chain biosynthetic process	0.855	0.125	Biological Process	0.0799563	0.590446	1	8	FF-mul00000618
GO:0021943	formation of radial glial scaffolds	0.855	0.125	Biological Process	0.0799563	0.590446	1	8	FF-mul00020834
GO:0046543	development of secondary female sexual characteristics	0.855	0.125	Biological Process	0.0799563	0.590446	1	8	FF-mul00021010
GO:0090670	RNA localization to Cajal body	0.855	0.125	Biological Process	0.0799563	0.590446	1	8	FF-mul00001456
GO:0090671	telomerase RNA localization to Cajal body	0.855	0.125	Biological Process	0.0799563	0.590446	1	8	FF-mul00001456
GO:0090672	telomerase RNA localization	0.855	0.125	Biological Process	0.0799563	0.590446	1	8	FF-mul00001456
GO:0097201	negative regulation of transcription from RNA polymerase II promoter in response to stress	0.855	0.125	Biological Process	0.0799563	0.590446	1	8	FF-mul00003922
GO:0097368	establishment of Sertoli cell barrier	0.855	0.125	Biological Process	0.0799563	0.590446	1	8	FF-mul00020834
GO:1901897	regulation of relaxation of cardiac muscle	0.855	0.125	Biological Process	0.0799563	0.590446	1	8	FF-mul00016343
GO:1903795	regulation of inorganic anion transmembrane transport	0.855	0.125	Biological Process	0.0799563	0.590446	1	8	FF-mul00006306
GO:1904045	cellular response to aldosterone	0.855	0.125	Biological Process	0.0799563	0.590446	1	8	FF-mul00020965
GO:0001933	negative regulation of protein phosphorylation	7.692	0.018	Biological Process	0.0799939	0.590446	9	507	FF-mul00001837;FF-mul00002728;FF-mul00002729;FF-mul00014033;FF-mul00014034;FF-mul00019758;FF-mul00020965;FF-mul00024138;FF-mul00024139
GO:0051345	positive regulation of hydrolase activity	8.547	0.017	Biological Process	0.0800959	0.590446	10	583	FF-mul00003799;FF-mul00003922;FF-mul00007155;FF-mul00014006;FF-mul00014033;FF-mul00014034;FF-mul00020017;FF-mul00020834;FF-mul00024138;FF-mul00024139
GO:0046486	glycerolipid metabolic process	6.838	0.018	Biological Process	0.0811531	0.596942	8	434	FF-mul00002695;FF-mul00002728;FF-mul00002734;FF-mul00005852;FF-mul00006185;FF-mul00006186;FF-mul00007156;FF-mul00023865
GO:0035418	protein localization to synapse	2.564	0.031	Biological Process	0.0813537	0.597122	3	98	FF-mul00023868;FF-mul00024138;FF-mul00024139
GO:0009649	entrainment of circadian clock	1.709	0.043	Biological Process	0.0820377	0.598258	2	46	FF-mul00024138;FF-mul00024139
GO:0046667	compound eye retinal cell programmed cell death	1.709	0.043	Biological Process	0.0820377	0.598258	2	46	FF-mul00024138;FF-mul00024139
GO:0070050	neuron cellular homeostasis	1.709	0.043	Biological Process	0.0820377	0.598258	2	46	FF-mul00024138;FF-mul00024139
GO:0019787	ubiquitin-like protein transferase activity	6.863	0.019	Molecular Function	0.082069	0.387104	7	370	FF-mul00000575;FF-mul00003924;FF-mul00006784;FF-mul00014003;FF-mul00014033;FF-mul00014034;FF-mul00019169
GO:0015918	sterol transport	2.564	0.03	Biological Process	0.0832901	0.604864	3	99	FF-mul00002682;FF-mul00018710;FF-mul00023865
GO:0009966	regulation of signal transduction	28.205	0.013	Biological Process	0.0833004	0.604864	33	2531	FF-mul00000575;FF-mul00000618;FF-mul00001837;FF-mul00002729;FF-mul00002735;FF-mul00003922;FF-mul00005852;FF-mul00006306;FF-mul00006402;FF-mul00006446;FF-mul00006740;FF-mul00006784;FF-mul00006793;FF-mul00006795;FF-mul00006850;FF-mul00006852;FF-mul00007155;FF-mul00008102;FF-mul00012444;FF-mul00014005;FF-mul00014033;FF-mul00014034;FF-mul00018712;FF-mul00018978;FF-mul00020834;FF-mul00020965;FF-mul000…
GO:0033573	high-affinity iron permease complex	0.926	0.111	Cellular Component	0.0838148	0.352183	1	9	FF-mul00002683
GO:0005096	GTPase activator activity	3.922	0.025	Molecular Function	0.0840271	0.392864	4	163	FF-mul00007155;FF-mul00014006;FF-mul00024138;FF-mul00024139
GO:0007274	neuromuscular synaptic transmission	3.419	0.025	Biological Process	0.08453	0.610613	4	160	FF-mul00014006;FF-mul00014037;FF-mul00024138;FF-mul00024139
GO:0035051	cardiocyte differentiation	3.419	0.025	Biological Process	0.08453	0.610613	4	160	FF-mul00006793;FF-mul00006795;FF-mul00016343;FF-mul00020834
GO:0035640	exploration behavior	1.709	0.043	Biological Process	0.085123	0.610613	2	47	FF-mul00006793;FF-mul00006795
GO:0044238	primary metabolic process	74.359	0.011	Biological Process	0.0859075	0.610613	87	7694	FF-mul00000327;FF-mul00000575;FF-mul00000576;FF-mul00000618;FF-mul00001456;FF-mul00001794;FF-mul00001795;FF-mul00001796;FF-mul00001834;FF-mul00001837;FF-mul00002537;FF-mul00002682;FF-mul00002691;FF-mul00002695;FF-mul00002728;FF-mul00002729;FF-mul00002734;FF-mul00002735;FF-mul00003799;FF-mul00003922;FF-mul00003923;FF-mul00003924;FF-mul00005852;FF-mul00006154;FF-mul00006185;FF-mul00006186;FF-mul000…
GO:0004519	endonuclease activity	2.941	0.029	Molecular Function	0.0870584	0.403451	3	103	FF-mul00006400;FF-mul00012575;FF-mul00014037
GO:0016634	oxidoreductase activity, acting on the CH-CH group of donors, oxygen as acceptor	0.98	0.111	Molecular Function	0.0878054	0.403451	1	9	FF-mul00006433
GO:0035330	regulation of hippo signaling	1.709	0.042	Biological Process	0.0882432	0.610613	2	48	FF-mul00008102;FF-mul00018978
GO:0044003	modification by symbiont of host morphology or physiology	1.709	0.042	Biological Process	0.0882432	0.610613	2	48	FF-mul00001837;FF-mul00020965
GO:0061064	negative regulation of nematode larval development	1.709	0.042	Biological Process	0.0882432	0.610613	2	48	FF-mul00000575;FF-mul00018712
GO:0031396	regulation of protein ubiquitination	5.983	0.019	Biological Process	0.08851	0.610613	7	369	FF-mul00003924;FF-mul00006740;FF-mul00006784;FF-mul00014033;FF-mul00014034;FF-mul00018978;FF-mul00021864
GO:0042383	sarcolemma	2.778	0.028	Cellular Component	0.088821	0.366333	3	109	FF-mul00006154;FF-mul00020834;FF-mul00020965
GO:0051346	negative regulation of hydrolase activity	5.128	0.02	Biological Process	0.0891524	0.610613	6	298	FF-mul00006740;FF-mul00006784;FF-mul00007155;FF-mul00014099;FF-mul00014100;FF-mul00018978
GO:0003406	retinal pigment epithelium development	0.855	0.111	Biological Process	0.0894942	0.610613	1	9	FF-mul00021010
GO:0006398	mRNA 3'-end processing by stem-loop binding and cleavage	0.855	0.111	Biological Process	0.0894942	0.610613	1	9	FF-mul00012575
GO:0006564	L-serine biosynthetic process	0.855	0.111	Biological Process	0.0894942	0.610613	1	9	FF-mul00020681
GO:0006590	thyroid hormone generation	0.855	0.111	Biological Process	0.0894942	0.610613	1	9	FF-mul00021010
GO:0007468	regulation of rhodopsin gene expression	0.855	0.111	Biological Process	0.0894942	0.610613	1	9	FF-mul00007157
GO:0010871	negative regulation of receptor biosynthetic process	0.855	0.111	Biological Process	0.0894942	0.610613	1	9	FF-mul00012444
GO:0019747	regulation of isoprenoid metabolic process	0.855	0.111	Biological Process	0.0894942	0.610613	1	9	FF-mul00002682
GO:0031915	positive regulation of synaptic plasticity	0.855	0.111	Biological Process	0.0894942	0.610613	1	9	FF-mul00003924
GO:0033215	iron assimilation by reduction and transport	0.855	0.111	Biological Process	0.0894942	0.610613	1	9	FF-mul00002683
GO:0034378	chylomicron assembly	0.855	0.111	Biological Process	0.0894942	0.610613	1	9	FF-mul00023865
GO:0035520	monoubiquitinated protein deubiquitination	0.855	0.111	Biological Process	0.0894942	0.610613	1	9	FF-mul00006740
GO:0045618	positive regulation of keratinocyte differentiation	0.855	0.111	Biological Process	0.0894942	0.610613	1	9	FF-mul00021010
GO:0046836	glycolipid transport	0.855	0.111	Biological Process	0.0894942	0.610613	1	9	FF-mul00002682
GO:0048739	cardiac muscle fiber development	0.855	0.111	Biological Process	0.0894942	0.610613	1	9	FF-mul00016343
GO:0060086	circadian temperature homeostasis	0.855	0.111	Biological Process	0.0894942	0.610613	1	9	FF-mul00012444
GO:0060267	positive regulation of respiratory burst	0.855	0.111	Biological Process	0.0894942	0.610613	1	9	FF-mul00020965
GO:0061469	regulation of type B pancreatic cell proliferation	0.855	0.111	Biological Process	0.0894942	0.610613	1	9	FF-mul00012444
GO:0061684	chaperone-mediated autophagy	0.855	0.111	Biological Process	0.0894942	0.610613	1	9	FF-mul00022496
GO:0072364	regulation of cellular ketone metabolic process by regulation of transcription from RNA polymerase II promoter	0.855	0.111	Biological Process	0.0894942	0.610613	1	9	FF-mul00012444
GO:0099566	regulation of postsynaptic cytosolic calcium ion concentration	0.855	0.111	Biological Process	0.0894942	0.610613	1	9	FF-mul00006306
GO:1903003	positive regulation of protein deubiquitination	0.855	0.111	Biological Process	0.0894942	0.610613	1	9	FF-mul00001837
GO:0009898	cytoplasmic side of plasma membrane	3.704	0.023	Cellular Component	0.0896851	0.366333	4	175	FF-mul00006784;FF-mul00018067;FF-mul00024138;FF-mul00024139
GO:0008202	steroid metabolic process	5.128	0.02	Biological Process	0.0902467	0.614368	6	299	FF-mul00002682;FF-mul00012444;FF-mul00018710;FF-mul00020965;FF-mul00021010;FF-mul00023865
GO:0021510	spinal cord development	3.419	0.024	Biological Process	0.0905841	0.614368	4	164	FF-mul00006793;FF-mul00006795;FF-mul00006850;FF-mul00020681
GO:0019827	stem cell population maintenance	4.274	0.022	Biological Process	0.090588	0.614368	5	230	FF-mul00001794;FF-mul00003924;FF-mul00006446;FF-mul00008483;FF-mul00020834
GO:0002431	Fc receptor mediated stimulatory signaling pathway	1.709	0.041	Biological Process	0.0913971	0.615365	2	49	FF-mul00014033;FF-mul00014034
GO:0043550	regulation of lipid kinase activity	1.709	0.041	Biological Process	0.0913971	0.615365	2	49	FF-mul00002728;FF-mul00022496
GO:0046906	tetrapyrrole binding	1.961	0.04	Molecular Function	0.0914098	0.416422	2	50	FF-mul00007157;FF-mul00012444
GO:0035120	post-embryonic appendage morphogenesis	5.983	0.019	Biological Process	0.091436	0.615365	7	372	FF-mul00000618;FF-mul00006446;FF-mul00007157;FF-mul00008102;FF-mul00014033;FF-mul00014034;FF-mul00020834
GO:0048666	neuron development	19.658	0.014	Biological Process	0.0914609	0.615365	23	1673	FF-mul00002681;FF-mul00002682;FF-mul00003924;FF-mul00006185;FF-mul00006186;FF-mul00006793;FF-mul00006795;FF-mul00007157;FF-mul00009997;FF-mul00014005;FF-mul00014006;FF-mul00016503;FF-mul00018067;FF-mul00018978;FF-mul00020681;FF-mul00020834;FF-mul00020965;FF-mul00021865;FF-mul00022496;FF-mul00023865;FF-mul00023868;FF-mul00024138;FF-mul00024139
GO:0006638	neutral lipid metabolic process	3.419	0.024	Biological Process	0.0921296	0.617414	4	165	FF-mul00002695;FF-mul00002728;FF-mul00005852;FF-mul00023865
GO:0006639	acylglycerol metabolic process	3.419	0.024	Biological Process	0.0921296	0.617414	4	165	FF-mul00002695;FF-mul00002728;FF-mul00005852;FF-mul00023865
GO:0044853	plasma membrane raft	2.778	0.027	Cellular Component	0.0925909	0.366333	3	111	FF-mul00020965;FF-mul00024138;FF-mul00024139
GO:0044233	ER-mitochondrion membrane contact site	0.926	0.1	Cellular Component	0.0926866	0.366333	1	10	FF-mul00002728
GO:0044301	climbing fiber	0.926	0.1	Cellular Component	0.0926866	0.366333	1	10	FF-mul00009997
GO:0045121	membrane raft	5.556	0.019	Cellular Component	0.0930503	0.366333	6	323	FF-mul00006784;FF-mul00018978;FF-mul00020834;FF-mul00020965;FF-mul00024138;FF-mul00024139
GO:0098857	membrane microdomain	5.556	0.019	Cellular Component	0.0930503	0.366333	6	323	FF-mul00006784;FF-mul00018978;FF-mul00020834;FF-mul00020965;FF-mul00024138;FF-mul00024139
GO:0051172	negative regulation of nitrogen compound metabolic process	23.077	0.013	Biological Process	0.094103	0.625212	27	2027	FF-mul00001456;FF-mul00001794;FF-mul00001837;FF-mul00002728;FF-mul00002729;FF-mul00002735;FF-mul00003922;FF-mul00006402;FF-mul00006446;FF-mul00006740;FF-mul00006784;FF-mul00006859;FF-mul00007155;FF-mul00007157;FF-mul00012444;FF-mul00014033;FF-mul00014034;FF-mul00014037;FF-mul00018978;FF-mul00019758;FF-mul00020017;FF-mul00020965;FF-mul00021010;FF-mul00021864;FF-mul00022355;FF-mul00024138;FF-mul000…
GO:0098727	maintenance of cell number	4.274	0.021	Biological Process	0.0944473	0.625212	5	233	FF-mul00001794;FF-mul00003924;FF-mul00006446;FF-mul00008483;FF-mul00020834
GO:0010863	positive regulation of phospholipase C activity	1.709	0.04	Biological Process	0.0945838	0.625212	2	50	FF-mul00024138;FF-mul00024139
GO:0010972	negative regulation of G2/M transition of mitotic cell cycle	1.709	0.04	Biological Process	0.0945838	0.625212	2	50	FF-mul00006740;FF-mul00020017
GO:0042181	ketone biosynthetic process	1.709	0.04	Biological Process	0.0945838	0.625212	2	50	FF-mul00002682;FF-mul00018710
GO:0048854	brain morphogenesis	1.709	0.04	Biological Process	0.0945838	0.625212	2	50	FF-mul00006793;FF-mul00006795
GO:0071711	basement membrane organization	1.709	0.04	Biological Process	0.0945838	0.625212	2	50	FF-mul00020834;FF-mul00023868
GO:0005769	early endosome	5.556	0.018	Cellular Component	0.0951493	0.371252	6	325	FF-mul00000575;FF-mul00002692;FF-mul00006185;FF-mul00006186;FF-mul00014033;FF-mul00014034
GO:0019933	cAMP-mediated signaling	2.564	0.029	Biological Process	0.0953171	0.626396	3	105	FF-mul00000575;FF-mul00024138;FF-mul00024139
GO:0042476	odontogenesis	2.564	0.029	Biological Process	0.0953171	0.626396	3	105	FF-mul00006793;FF-mul00006795;FF-mul00007156
GO:0060113	inner ear receptor cell differentiation	2.564	0.029	Biological Process	0.0953171	0.626396	3	105	FF-mul00006793;FF-mul00006795;FF-mul00014005
GO:0097542	ciliary tip	1.852	0.037	Cellular Component	0.0960061	0.37128	2	54	FF-mul00006793;FF-mul00006795
GO:0071704	organic substance metabolic process	76.923	0.011	Biological Process	0.0969472	0.635876	90	8033	FF-mul00000327;FF-mul00000575;FF-mul00000576;FF-mul00000618;FF-mul00001456;FF-mul00001794;FF-mul00001795;FF-mul00001796;FF-mul00001834;FF-mul00001837;FF-mul00002537;FF-mul00002682;FF-mul00002691;FF-mul00002695;FF-mul00002728;FF-mul00002729;FF-mul00002734;FF-mul00002735;FF-mul00003799;FF-mul00003922;FF-mul00003923;FF-mul00003924;FF-mul00005852;FF-mul00006154;FF-mul00006184;FF-mul00006185;FF-mul000…
GO:0004535	poly(A)-specific ribonuclease activity	0.98	0.1	Molecular Function	0.0970773	0.425823	1	10	FF-mul00001456
GO:0015183	L-aspartate transmembrane transporter activity	0.98	0.1	Molecular Function	0.0970773	0.425823	1	10	FF-mul00019757
GO:0016290	palmitoyl-CoA hydrolase activity	0.98	0.1	Molecular Function	0.0970773	0.425823	1	10	FF-mul00023865
GO:0010883	regulation of lipid storage	2.564	0.028	Biological Process	0.0973877	0.636595	3	106	FF-mul00006184;FF-mul00014099;FF-mul00014100
GO:0007427	epithelial cell migration, open tracheal system	1.709	0.039	Biological Process	0.0978024	0.636595	2	51	FF-mul00000618;FF-mul00020834
GO:0090207	regulation of triglyceride metabolic process	1.709	0.039	Biological Process	0.0978024	0.636595	2	51	FF-mul00002728;FF-mul00023865
GO:0007196	adenylate cyclase-inhibiting G-protein coupled glutamate receptor signaling pathway	0.855	0.1	Biological Process	0.0989341	0.636595	1	10	FF-mul00006306
GO:0030240	skeletal muscle thin filament assembly	0.855	0.1	Biological Process	0.0989341	0.636595	1	10	FF-mul00016343
GO:0031126	snoRNA 3'-end processing	0.855	0.1	Biological Process	0.0989341	0.636595	1	10	FF-mul00001456
GO:0033212	iron assimilation	0.855	0.1	Biological Process	0.0989341	0.636595	1	10	FF-mul00002683
GO:0046665	amnioserosa maintenance	0.855	0.1	Biological Process	0.0989341	0.636595	1	10	FF-mul00018978
GO:0051791	medium-chain fatty acid metabolic process	0.855	0.1	Biological Process	0.0989341	0.636595	1	10	FF-mul00023865
GO:0070314	G1 to G0 transition	0.855	0.1	Biological Process	0.0989341	0.636595	1	10	FF-mul00020681
GO:0005525	GTP binding	3.922	0.023	Molecular Function	0.0991846	0.425823	4	173	FF-mul00020965;FF-mul00022496;FF-mul00024138;FF-mul00024139
GO:0019079	viral genome replication	2.564	0.028	Biological Process	0.0994766	0.637666	3	107	FF-mul00001837;FF-mul00015893;FF-mul00015895
GO:0034644	cellular response to UV	2.564	0.028	Biological Process	0.0994766	0.637666	3	107	FF-mul00006740;FF-mul00020018;FF-mul00022497
GO:0051056	regulation of small GTPase mediated signal transduction	4.274	0.021	Biological Process	0.0997228	0.638038	5	237	FF-mul00005852;FF-mul00007155;FF-mul00014033;FF-mul00014034;FF-mul00020834
GO:0031099	regeneration	5.128	0.019	Biological Process	0.100426	0.640498	6	308	FF-mul00003799;FF-mul00007157;FF-mul00020965;FF-mul00021010;FF-mul00024138;FF-mul00024139
GO:0035114	imaginal disc-derived appendage morphogenesis	5.983	0.018	Biological Process	0.10054	0.640498	7	381	FF-mul00000618;FF-mul00006446;FF-mul00007157;FF-mul00008102;FF-mul00014033;FF-mul00014034;FF-mul00020834
GO:0007189	adenylate cyclase-activating G-protein coupled receptor signaling pathway	1.709	0.038	Biological Process	0.101052	0.640498	2	52	FF-mul00024138;FF-mul00024139
GO:0010824	regulation of centrosome duplication	1.709	0.038	Biological Process	0.101052	0.640498	2	52	FF-mul00016337;FF-mul00016340
GO:1900274	regulation of phospholipase C activity	1.709	0.038	Biological Process	0.101052	0.640498	2	52	FF-mul00024138;FF-mul00024139
GO:0031400	negative regulation of protein modification process	10.256	0.016	Biological Process	0.101457	0.64076	12	770	FF-mul00001837;FF-mul00002728;FF-mul00002729;FF-mul00006740;FF-mul00014033;FF-mul00014034;FF-mul00018978;FF-mul00019758;FF-mul00020965;FF-mul00021864;FF-mul00024138;FF-mul00024139
GO:0006970	response to osmotic stress	2.564	0.028	Biological Process	0.101584	0.64076	3	108	FF-mul00006793;FF-mul00006795;FF-mul00018712
GO:0051291	protein heterooligomerization	3.419	0.023	Biological Process	0.101665	0.64076	4	171	FF-mul00006784;FF-mul00020965;FF-mul00024138;FF-mul00024139
GO:0017137	Rab GTPase binding	3.922	0.023	Molecular Function	0.10236	0.425823	4	175	FF-mul00002692;FF-mul00014006;FF-mul00014033;FF-mul00014034
GO:0001707	mesoderm formation	2.564	0.028	Biological Process	0.103708	0.64076	3	109	FF-mul00000618;FF-mul00018978;FF-mul00020834
GO:0005355	glucose transmembrane transporter activity	1.961	0.037	Molecular Function	0.104083	0.425823	2	54	FF-mul00006154;FF-mul00020678
GO:0015149	hexose transmembrane transporter activity	1.961	0.037	Molecular Function	0.104083	0.425823	2	54	FF-mul00006154;FF-mul00020678
GO:0044062	regulation of excretion	1.709	0.038	Biological Process	0.104331	0.64076	2	53	FF-mul00024138;FF-mul00024139
GO:0046666	retinal cell programmed cell death	1.709	0.038	Biological Process	0.104331	0.64076	2	53	FF-mul00024138;FF-mul00024139
GO:0005488	binding	79.412	0.011	Molecular Function	0.1048	0.425823	81	7384	FF-mul00000327;FF-mul00000575;FF-mul00000576;FF-mul00001456;FF-mul00001794;FF-mul00001836;FF-mul00001837;FF-mul00002537;FF-mul00002669;FF-mul00002681;FF-mul00002682;FF-mul00002691;FF-mul00002692;FF-mul00002728;FF-mul00002729;FF-mul00002735;FF-mul00003799;FF-mul00003922;FF-mul00003923;FF-mul00003924;FF-mul00005852;FF-mul00006154;FF-mul00006306;FF-mul00006400;FF-mul00006433;FF-mul00006446;FF-mul000…
GO:0016459	myosin complex	1.852	0.035	Cellular Component	0.105136	0.403021	2	57	FF-mul00016343;FF-mul00022497
GO:0002703	regulation of leukocyte mediated immunity	2.564	0.027	Biological Process	0.105851	0.64076	3	110	FF-mul00014033;FF-mul00014034;FF-mul00020017
GO:0030317	sperm motility	2.564	0.027	Biological Process	0.105851	0.64076	3	110	FF-mul00006793;FF-mul00006795;FF-mul00020682
GO:0050921	positive regulation of chemotaxis	2.564	0.027	Biological Process	0.105851	0.64076	3	110	FF-mul00006793;FF-mul00006795;FF-mul00007157
GO:0004771	sterol esterase activity	0.98	0.091	Molecular Function	0.106256	0.425823	1	11	FF-mul00023865
GO:0005275	amine transmembrane transporter activity	0.98	0.091	Molecular Function	0.106256	0.425823	1	11	FF-mul00020682
GO:0005520	insulin-like growth factor binding	0.98	0.091	Molecular Function	0.106256	0.425823	1	11	FF-mul00020965
GO:0048256	flap endonuclease activity	0.98	0.091	Molecular Function	0.106256	0.425823	1	11	FF-mul00006400
GO:0051539	4 iron, 4 sulfur cluster binding	0.98	0.091	Molecular Function	0.106256	0.425823	1	11	FF-mul00008482
GO:0070891	lipoteichoic acid binding	0.98	0.091	Molecular Function	0.106256	0.425823	1	11	FF-mul00002682
GO:0097157	pre-mRNA intronic binding	0.98	0.091	Molecular Function	0.106256	0.425823	1	11	FF-mul00006446
GO:0098631	protein binding involved in cell adhesion	0.98	0.091	Molecular Function	0.106256	0.425823	1	11	FF-mul00020834
GO:0006352	DNA-templated transcription, initiation	3.419	0.023	Biological Process	0.106599	0.64076	4	174	FF-mul00007157;FF-mul00008483;FF-mul00012444;FF-mul00021010
GO:0001956	positive regulation of neurotransmitter secretion	1.709	0.037	Biological Process	0.107639	0.64076	2	54	FF-mul00024138;FF-mul00024139
GO:0010939	regulation of necrotic cell death	1.709	0.037	Biological Process	0.107639	0.64076	2	54	FF-mul00003924;FF-mul00006784
GO:0016203	muscle attachment	1.709	0.037	Biological Process	0.107639	0.64076	2	54	FF-mul00006446;FF-mul00020834
GO:0021884	forebrain neuron development	1.709	0.037	Biological Process	0.107639	0.64076	2	54	FF-mul00024138;FF-mul00024139
GO:0035112	genitalia morphogenesis	1.709	0.037	Biological Process	0.107639	0.64076	2	54	FF-mul00014037;FF-mul00020834
GO:0042074	cell migration involved in gastrulation	1.709	0.037	Biological Process	0.107639	0.64076	2	54	FF-mul00000618;FF-mul00018978
GO:0031324	negative regulation of cellular metabolic process	24.786	0.013	Biological Process	0.107666	0.64076	29	2234	FF-mul00001456;FF-mul00001794;FF-mul00001837;FF-mul00002681;FF-mul00002728;FF-mul00002729;FF-mul00002735;FF-mul00003922;FF-mul00006402;FF-mul00006446;FF-mul00006740;FF-mul00006784;FF-mul00006859;FF-mul00007155;FF-mul00007157;FF-mul00012444;FF-mul00014033;FF-mul00014034;FF-mul00014037;FF-mul00018978;FF-mul00019758;FF-mul00020017;FF-mul00020965;FF-mul00021010;FF-mul00021864;FF-mul00022355;FF-mul000…
GO:0042552	myelination	2.564	0.027	Biological Process	0.108011	0.64076	3	111	FF-mul00006185;FF-mul00006186;FF-mul00006786
GO:0046662	regulation of oviposition	2.564	0.027	Biological Process	0.108011	0.64076	3	111	FF-mul00018712;FF-mul00024138;FF-mul00024139
GO:0005881	cytoplasmic microtubule	1.852	0.034	Cellular Component	0.10823	0.408024	2	58	FF-mul00006434;FF-mul00014004
GO:0006364	rRNA processing	3.419	0.023	Biological Process	0.108267	0.64076	4	175	FF-mul00003923;FF-mul00006741;FF-mul00023560;FF-mul00023561
GO:0000491	small nucleolar ribonucleoprotein complex assembly	0.855	0.091	Biological Process	0.108277	0.64076	1	11	FF-mul00021865
GO:0000492	box C/D snoRNP assembly	0.855	0.091	Biological Process	0.108277	0.64076	1	11	FF-mul00021865
GO:0006702	androgen biosynthetic process	0.855	0.091	Biological Process	0.108277	0.64076	1	11	FF-mul00021010
GO:0006968	cellular defense response	0.855	0.091	Biological Process	0.108277	0.64076	1	11	FF-mul00020834
GO:0007508	larval heart development	0.855	0.091	Biological Process	0.108277	0.64076	1	11	FF-mul00020834
GO:0032876	negative regulation of DNA endoreduplication	0.855	0.091	Biological Process	0.108277	0.64076	1	11	FF-mul00020017
GO:0033148	positive regulation of intracellular estrogen receptor signaling pathway	0.855	0.091	Biological Process	0.108277	0.64076	1	11	FF-mul00021010
GO:0043144	snoRNA processing	0.855	0.091	Biological Process	0.108277	0.64076	1	11	FF-mul00001456
GO:0044785	metaphase/anaphase transition of meiotic cell cycle	0.855	0.091	Biological Process	0.108277	0.64076	1	11	FF-mul00003924
GO:0051085	chaperone mediated protein folding requiring cofactor	0.855	0.091	Biological Process	0.108277	0.64076	1	11	FF-mul00003922
GO:0061743	motor learning	0.855	0.091	Biological Process	0.108277	0.64076	1	11	FF-mul00009997
GO:0072327	vulval cell fate specification	0.855	0.091	Biological Process	0.108277	0.64076	1	11	FF-mul00020834
GO:0090031	positive regulation of steroid hormone biosynthetic process	0.855	0.091	Biological Process	0.108277	0.64076	1	11	FF-mul00020965
GO:0100024	regulation of carbohydrate metabolic process by transcription from RNA polymerase II promoter	0.855	0.091	Biological Process	0.108277	0.64076	1	11	FF-mul00012444
GO:1900402	regulation of carbohydrate metabolic process by regulation of transcription from RNA polymerase II promoter	0.855	0.091	Biological Process	0.108277	0.64076	1	11	FF-mul00012444
GO:1901077	regulation of relaxation of muscle	0.855	0.091	Biological Process	0.108277	0.64076	1	11	FF-mul00016343
GO:1904044	response to aldosterone	0.855	0.091	Biological Process	0.108277	0.64076	1	11	FF-mul00020965
GO:2000288	positive regulation of myoblast proliferation	0.855	0.091	Biological Process	0.108277	0.64076	1	11	FF-mul00006859
GO:0017157	regulation of exocytosis	3.419	0.023	Biological Process	0.109947	0.64076	4	176	FF-mul00002681;FF-mul00014006;FF-mul00014033;FF-mul00014034
GO:0005942	phosphatidylinositol 3-kinase complex	0.926	0.083	Cellular Component	0.110176	0.408024	1	12	FF-mul00002728
GO:0008305	integrin complex	0.926	0.083	Cellular Component	0.110176	0.408024	1	12	FF-mul00020834
GO:0098636	protein complex involved in cell adhesion	0.926	0.083	Cellular Component	0.110176	0.408024	1	12	FF-mul00020834
GO:0001046	core promoter sequence-specific DNA binding	1.961	0.036	Molecular Function	0.110591	0.430233	2	56	FF-mul00012444;FF-mul00021010
GO:0016788	hydrolase activity, acting on ester bonds	9.804	0.016	Molecular Function	0.110928	0.430233	10	636	FF-mul00001456;FF-mul00006185;FF-mul00006186;FF-mul00006400;FF-mul00007156;FF-mul00012575;FF-mul00014037;FF-mul00023865;FF-mul00024138;FF-mul00024139
GO:0003044	regulation of systemic arterial blood pressure mediated by a chemical signal	1.709	0.036	Biological Process	0.110975	0.64076	2	55	FF-mul00000618;FF-mul00006154
GO:0006879	cellular iron ion homeostasis	1.709	0.036	Biological Process	0.110975	0.64076	2	55	FF-mul00002683;FF-mul00002734
GO:0071364	cellular response to epidermal growth factor stimulus	1.709	0.036	Biological Process	0.110975	0.64076	2	55	FF-mul00021010;FF-mul00022496
GO:0003007	heart morphogenesis	5.128	0.019	Biological Process	0.111191	0.64076	6	317	FF-mul00006793;FF-mul00006795;FF-mul00014005;FF-mul00016343;FF-mul00020965;FF-mul00021010
GO:0001078	transcriptional repressor activity, RNA polymerase II core promoter proximal region sequence-specific binding	2.941	0.026	Molecular Function	0.111681	0.430233	3	115	FF-mul00006859;FF-mul00012444;FF-mul00022355
GO:0070647	protein modification by small protein conjugation or removal	11.966	0.015	Biological Process	0.111998	0.64076	14	948	FF-mul00000575;FF-mul00001837;FF-mul00003924;FF-mul00006402;FF-mul00006740;FF-mul00006784;FF-mul00008483;FF-mul00014003;FF-mul00014033;FF-mul00014034;FF-mul00018978;FF-mul00019169;FF-mul00021010;FF-mul00021864
GO:0048737	imaginal disc-derived appendage development	5.983	0.018	Biological Process	0.112321	0.64076	7	392	FF-mul00000618;FF-mul00006446;FF-mul00007157;FF-mul00008102;FF-mul00014033;FF-mul00014034;FF-mul00020834
GO:0042490	mechanoreceptor differentiation	2.564	0.027	Biological Process	0.112382	0.64076	3	113	FF-mul00006793;FF-mul00006795;FF-mul00014005
GO:0048332	mesoderm morphogenesis	2.564	0.027	Biological Process	0.112382	0.64076	3	113	FF-mul00000618;FF-mul00018978;FF-mul00020834
GO:0007507	heart development	9.402	0.016	Biological Process	0.113304	0.64076	11	705	FF-mul00000618;FF-mul00003799;FF-mul00006793;FF-mul00006795;FF-mul00014005;FF-mul00016343;FF-mul00020834;FF-mul00020965;FF-mul00021010;FF-mul00024138;FF-mul00024139
GO:0006259	DNA metabolic process	11.966	0.015	Biological Process	0.114111	0.64076	14	951	FF-mul00001456;FF-mul00001794;FF-mul00001795;FF-mul00001796;FF-mul00002735;FF-mul00003799;FF-mul00006400;FF-mul00006740;FF-mul00013833;FF-mul00014037;FF-mul00015893;FF-mul00015895;FF-mul00020017;FF-mul00020965
GO:0032413	negative regulation of ion transmembrane transporter activity	1.709	0.036	Biological Process	0.114338	0.64076	2	56	FF-mul00014099;FF-mul00014100
GO:0034381	plasma lipoprotein particle clearance	1.709	0.036	Biological Process	0.114338	0.64076	2	56	FF-mul00002682;FF-mul00023865
GO:0045806	negative regulation of endocytosis	1.709	0.036	Biological Process	0.114338	0.64076	2	56	FF-mul00014033;FF-mul00014034
GO:0060135	maternal process involved in female pregnancy	1.709	0.036	Biological Process	0.114338	0.64076	2	56	FF-mul00020834;FF-mul00021010
GO:0032421	stereocilium bundle	1.852	0.033	Cellular Component	0.114491	0.415306	2	60	FF-mul00006793;FF-mul00006795
GO:0032587	ruffle membrane	1.852	0.033	Cellular Component	0.114491	0.415306	2	60	FF-mul00020834;FF-mul00022496
GO:0040024	dauer larval development	2.564	0.026	Biological Process	0.114593	0.64076	3	114	FF-mul00006793;FF-mul00006795;FF-mul00018712
GO:0048645	organ formation	2.564	0.026	Biological Process	0.114593	0.64076	3	114	FF-mul00006793;FF-mul00006795;FF-mul00014005
GO:0002699	positive regulation of immune effector process	3.419	0.022	Biological Process	0.115058	0.64076	4	179	FF-mul00006784;FF-mul00014033;FF-mul00014034;FF-mul00020017
GO:0046578	regulation of Ras protein signal transduction	3.419	0.022	Biological Process	0.115058	0.64076	4	179	FF-mul00005852;FF-mul00014033;FF-mul00014034;FF-mul00020834
GO:0016018	cyclosporin A binding	0.98	0.083	Molecular Function	0.115342	0.430233	1	12	FF-mul00018713
GO:0017127	cholesterol transporter activity	0.98	0.083	Molecular Function	0.115342	0.430233	1	12	FF-mul00002682
GO:0030983	mismatched DNA binding	0.98	0.083	Molecular Function	0.115342	0.430233	1	12	FF-mul00020017
GO:0042809	vitamin D receptor binding	0.98	0.083	Molecular Function	0.115342	0.430233	1	12	FF-mul00021010
GO:0042975	peroxisome proliferator activated receptor binding	0.98	0.083	Molecular Function	0.115342	0.430233	1	12	FF-mul00021010
GO:0050038	L-xylulose reductase (NADP+) activity	0.98	0.083	Molecular Function	0.115342	0.430233	1	12	FF-mul00014004
GO:0005829	cytosol	39.815	0.011	Cellular Component	0.115363	0.415306	43	3784	FF-mul00000575;FF-mul00000576;FF-mul00001456;FF-mul00001794;FF-mul00001836;FF-mul00001837;FF-mul00002728;FF-mul00002734;FF-mul00002735;FF-mul00003922;FF-mul00003924;FF-mul00006400;FF-mul00006433;FF-mul00006434;FF-mul00006741;FF-mul00006784;FF-mul00006852;FF-mul00007155;FF-mul00008101;FF-mul00008102;FF-mul00014003;FF-mul00014005;FF-mul00014006;FF-mul00014033;FF-mul00014034;FF-mul00014037;FF-mul000…
GO:0003676	nucleic acid binding	22.549	0.013	Molecular Function	0.115428	0.430233	23	1761	FF-mul00000327;FF-mul00001456;FF-mul00002691;FF-mul00002728;FF-mul00002735;FF-mul00003923;FF-mul00006400;FF-mul00006446;FF-mul00006626;FF-mul00006741;FF-mul00006859;FF-mul00007157;FF-mul00012444;FF-mul00012574;FF-mul00012575;FF-mul00013833;FF-mul00014037;FF-mul00020017;FF-mul00021010;FF-mul00022355;FF-mul00022496;FF-mul00023560;FF-mul00023561
GO:0043086	negative regulation of catalytic activity	8.547	0.016	Biological Process	0.115799	0.64076	10	628	FF-mul00005852;FF-mul00006740;FF-mul00006784;FF-mul00007155;FF-mul00014099;FF-mul00014100;FF-mul00018978;FF-mul00020965;FF-mul00024138;FF-mul00024139
GO:0003002	regionalization	10.256	0.015	Biological Process	0.116581	0.64076	12	790	FF-mul00000618;FF-mul00003924;FF-mul00006740;FF-mul00006793;FF-mul00006795;FF-mul00006850;FF-mul00014005;FF-mul00014033;FF-mul00014034;FF-mul00016343;FF-mul00018067;FF-mul00018978
GO:0048678	response to axon injury	3.419	0.022	Biological Process	0.116785	0.64076	4	180	FF-mul00007157;FF-mul00020965;FF-mul00024138;FF-mul00024139
GO:0004521	endoribonuclease activity	1.961	0.034	Molecular Function	0.117203	0.433813	2	58	FF-mul00012575;FF-mul00014037
GO:0002438	acute inflammatory response to antigenic stimulus	0.855	0.083	Biological Process	0.117524	0.64076	1	12	FF-mul00007155
GO:0007521	muscle cell fate determination	0.855	0.083	Biological Process	0.117524	0.64076	1	12	FF-mul00006446
GO:0007597	blood coagulation, intrinsic pathway	0.855	0.083	Biological Process	0.117524	0.64076	1	12	FF-mul00007155
GO:0010587	miRNA catabolic process	0.855	0.083	Biological Process	0.117524	0.64076	1	12	FF-mul00001456
GO:0016332	establishment or maintenance of polarity of embryonic epithelium	0.855	0.083	Biological Process	0.117524	0.64076	1	12	FF-mul00018978
GO:0016340	calcium-dependent cell-matrix adhesion	0.855	0.083	Biological Process	0.117524	0.64076	1	12	FF-mul00020834
GO:0016446	somatic hypermutation of immunoglobulin genes	0.855	0.083	Biological Process	0.117524	0.64076	1	12	FF-mul00020017
GO:0032688	negative regulation of interferon-beta production	0.855	0.083	Biological Process	0.117524	0.64076	1	12	FF-mul00002735
GO:0043501	skeletal muscle adaptation	0.855	0.083	Biological Process	0.117524	0.64076	1	12	FF-mul00023868
GO:0043584	nose development	0.855	0.083	Biological Process	0.117524	0.64076	1	12	FF-mul00022875
GO:0045606	positive regulation of epidermal cell differentiation	0.855	0.083	Biological Process	0.117524	0.64076	1	12	FF-mul00021010
GO:0051597	response to methylmercury	0.855	0.083	Biological Process	0.117524	0.64076	1	12	FF-mul00006433
GO:0061009	common bile duct development	0.855	0.083	Biological Process	0.117524	0.64076	1	12	FF-mul00014005
GO:0070778	L-aspartate transport	0.855	0.083	Biological Process	0.117524	0.64076	1	12	FF-mul00019757
GO:0071394	cellular response to testosterone stimulus	0.855	0.083	Biological Process	0.117524	0.64076	1	12	FF-mul00020965
GO:0072325	vulval cell fate commitment	0.855	0.083	Biological Process	0.117524	0.64076	1	12	FF-mul00020834
GO:0090085	regulation of protein deubiquitination	0.855	0.083	Biological Process	0.117524	0.64076	1	12	FF-mul00001837
GO:0090251	protein localization involved in establishment of planar polarity	0.855	0.083	Biological Process	0.117524	0.64076	1	12	FF-mul00008102
GO:0097411	hypoxia-inducible factor-1alpha signaling pathway	0.855	0.083	Biological Process	0.117524	0.64076	1	12	FF-mul00006402
GO:1902442	regulation of ripoptosome assembly involved in necroptotic process	0.855	0.083	Biological Process	0.117524	0.64076	1	12	FF-mul00006784
GO:1902443	negative regulation of ripoptosome assembly involved in necroptotic process	0.855	0.083	Biological Process	0.117524	0.64076	1	12	FF-mul00006784
GO:1902523	positive regulation of protein K63-linked ubiquitination	0.855	0.083	Biological Process	0.117524	0.64076	1	12	FF-mul00006784
GO:1902524	positive regulation of protein K48-linked ubiquitination	0.855	0.083	Biological Process	0.117524	0.64076	1	12	FF-mul00006784
GO:1904354	negative regulation of telomere capping	0.855	0.083	Biological Process	0.117524	0.64076	1	12	FF-mul00014037
GO:2000095	regulation of Wnt signaling pathway, planar cell polarity pathway	0.855	0.083	Biological Process	0.117524	0.64076	1	12	FF-mul00014005
GO:0097525	spliceosomal snRNP complex	1.852	0.033	Cellular Component	0.117655	0.415306	2	61	FF-mul00000327;FF-mul00002691
GO:0007229	integrin-mediated signaling pathway	1.709	0.035	Biological Process	0.117727	0.64076	2	57	FF-mul00020834;FF-mul00023868
GO:0042073	intraciliary transport	1.709	0.035	Biological Process	0.117727	0.64076	2	57	FF-mul00006793;FF-mul00006795
GO:0070534	protein K63-linked ubiquitination	1.709	0.035	Biological Process	0.117727	0.64076	2	57	FF-mul00006784;FF-mul00014003
GO:0019216	regulation of lipid metabolic process	5.983	0.018	Biological Process	0.11791	0.64076	7	397	FF-mul00002682;FF-mul00002728;FF-mul00012444;FF-mul00020965;FF-mul00021010;FF-mul00022496;FF-mul00023865
GO:0000805	X chromosome	0.926	0.077	Cellular Component	0.118795	0.415306	1	13	FF-mul00022875
GO:0005869	dynactin complex	0.926	0.077	Cellular Component	0.118795	0.415306	1	13	FF-mul00001836
GO:0097449	astrocyte projection	0.926	0.077	Cellular Component	0.118795	0.415306	1	13	FF-mul00006306
GO:0009968	negative regulation of signal transduction	15.385	0.014	Biological Process	0.120271	0.646922	18	1297	FF-mul00000575;FF-mul00001837;FF-mul00002729;FF-mul00003922;FF-mul00005852;FF-mul00006306;FF-mul00006740;FF-mul00006850;FF-mul00008102;FF-mul00012444;FF-mul00014033;FF-mul00014034;FF-mul00018978;FF-mul00020834;FF-mul00020965;FF-mul00021864;FF-mul00024138;FF-mul00024139
GO:0042384	cilium assembly	3.419	0.022	Biological Process	0.120273	0.646922	4	182	FF-mul00006528;FF-mul00006793;FF-mul00006795;FF-mul00014005
GO:0019901	protein kinase binding	9.804	0.015	Molecular Function	0.12044	0.438884	10	647	FF-mul00000576;FF-mul00001456;FF-mul00001837;FF-mul00006306;FF-mul00016343;FF-mul00018978;FF-mul00020834;FF-mul00020965;FF-mul00022496;FF-mul00023864
GO:0051602	response to electrical stimulus	1.709	0.034	Biological Process	0.121141	0.646922	2	58	FF-mul00006306;FF-mul00022496
GO:0055008	cardiac muscle tissue morphogenesis	1.709	0.034	Biological Process	0.121141	0.646922	2	58	FF-mul00016343;FF-mul00021010
GO:1902750	negative regulation of cell cycle G2/M phase transition	1.709	0.034	Biological Process	0.121141	0.646922	2	58	FF-mul00006740;FF-mul00020017
GO:0009894	regulation of catabolic process	11.111	0.015	Biological Process	0.121241	0.646922	13	878	FF-mul00001456;FF-mul00002681;FF-mul00002728;FF-mul00006446;FF-mul00006740;FF-mul00006793;FF-mul00006795;FF-mul00014037;FF-mul00018978;FF-mul00020018;FF-mul00020834;FF-mul00020965;FF-mul00022496
GO:0009952	anterior/posterior pattern specification	5.983	0.018	Biological Process	0.121333	0.646922	7	400	FF-mul00003924;FF-mul00006740;FF-mul00006793;FF-mul00006795;FF-mul00006850;FF-mul00016343;FF-mul00018978
GO:0000978	RNA polymerase II core promoter proximal region sequence-specific DNA binding	5.882	0.018	Molecular Function	0.121395	0.438884	6	332	FF-mul00006626;FF-mul00006859;FF-mul00007157;FF-mul00012444;FF-mul00021010;FF-mul00022355
GO:0051246	regulation of protein metabolic process	26.496	0.013	Biological Process	0.122393	0.646922	31	2444	FF-mul00000576;FF-mul00000618;FF-mul00001794;FF-mul00001837;FF-mul00002728;FF-mul00002729;FF-mul00002735;FF-mul00003799;FF-mul00003924;FF-mul00006306;FF-mul00006402;FF-mul00006740;FF-mul00006784;FF-mul00006793;FF-mul00006795;FF-mul00006859;FF-mul00007155;FF-mul00014002;FF-mul00014033;FF-mul00014034;FF-mul00016343;FF-mul00018978;FF-mul00019758;FF-mul00020018;FF-mul00020834;FF-mul00020965;FF-mul000…
GO:0071695	anatomical structure maturation	4.274	0.02	Biological Process	0.123746	0.646922	5	254	FF-mul00007157;FF-mul00009997;FF-mul00018067;FF-mul00024138;FF-mul00024139
GO:0015145	monosaccharide transmembrane transporter activity	1.961	0.033	Molecular Function	0.123912	0.438884	2	60	FF-mul00006154;FF-mul00020678
GO:0003707	steroid hormone receptor activity	0.98	0.077	Molecular Function	0.124337	0.438884	1	13	FF-mul00012444
GO:0004322	ferroxidase activity	0.98	0.077	Molecular Function	0.124337	0.438884	1	13	FF-mul00002683
GO:0016724	oxidoreductase activity, oxidizing metal ions, oxygen as acceptor	0.98	0.077	Molecular Function	0.124337	0.438884	1	13	FF-mul00002683
GO:0051425	PTB domain binding	0.98	0.077	Molecular Function	0.124337	0.438884	1	13	FF-mul00020965
GO:0007188	adenylate cyclase-modulating G-protein coupled receptor signaling pathway	2.564	0.025	Biological Process	0.125891	0.646922	3	119	FF-mul00006306;FF-mul00024138;FF-mul00024139
GO:0031016	pancreas development	2.564	0.025	Biological Process	0.125891	0.646922	3	119	FF-mul00006793;FF-mul00006795;FF-mul00020965
GO:0044093	positive regulation of molecular function	16.239	0.014	Biological Process	0.126094	0.646922	19	1392	FF-mul00000576;FF-mul00001456;FF-mul00002728;FF-mul00003799;FF-mul00003922;FF-mul00003924;FF-mul00006306;FF-mul00006784;FF-mul00007155;FF-mul00014006;FF-mul00014033;FF-mul00014034;FF-mul00020017;FF-mul00020834;FF-mul00020965;FF-mul00021010;FF-mul00022496;FF-mul00024138;FF-mul00024139
GO:0005768	endosome	10.185	0.014	Cellular Component	0.126319	0.424761	11	772	FF-mul00000575;FF-mul00002692;FF-mul00006185;FF-mul00006186;FF-mul00008101;FF-mul00014033;FF-mul00014034;FF-mul00018710;FF-mul00019169;FF-mul00020965;FF-mul00023864
GO:0001867	complement activation, lectin pathway	0.855	0.077	Biological Process	0.126675	0.646922	1	13	FF-mul00007155
GO:0002029	desensitization of G-protein coupled receptor protein signaling pathway	0.855	0.077	Biological Process	0.126675	0.646922	1	13	FF-mul00006306
GO:0003266	regulation of secondary heart field cardioblast proliferation	0.855	0.077	Biological Process	0.126675	0.646922	1	13	FF-mul00014005
GO:0006563	L-serine metabolic process	0.855	0.077	Biological Process	0.126675	0.646922	1	13	FF-mul00020681
GO:0007377	germ-band extension	0.855	0.077	Biological Process	0.126675	0.646922	1	13	FF-mul00020834
GO:0010918	positive regulation of mitochondrial membrane potential	0.855	0.077	Biological Process	0.126675	0.646922	1	13	FF-mul00006184
GO:0010984	regulation of lipoprotein particle clearance	0.855	0.077	Biological Process	0.126675	0.646922	1	13	FF-mul00023865
GO:0014857	regulation of skeletal muscle cell proliferation	0.855	0.077	Biological Process	0.126675	0.646922	1	13	FF-mul00006859
GO:0014889	muscle atrophy	0.855	0.077	Biological Process	0.126675	0.646922	1	13	FF-mul00023868
GO:0016074	snoRNA metabolic process	0.855	0.077	Biological Process	0.126675	0.646922	1	13	FF-mul00001456
GO:0019087	transformation of host cell by virus	0.855	0.077	Biological Process	0.126675	0.646922	1	13	FF-mul00020965
GO:0019530	taurine metabolic process	0.855	0.077	Biological Process	0.126675	0.646922	1	13	FF-mul00020681
GO:0019626	short-chain fatty acid catabolic process	0.855	0.077	Biological Process	0.126675	0.646922	1	13	FF-mul00023865
GO:0019694	alkanesulfonate metabolic process	0.855	0.077	Biological Process	0.126675	0.646922	1	13	FF-mul00020681
GO:0021914	negative regulation of smoothened signaling pathway involved in ventral spinal cord patterning	0.855	0.077	Biological Process	0.126675	0.646922	1	13	FF-mul00006850
GO:0032735	positive regulation of interleukin-12 production	0.855	0.077	Biological Process	0.126675	0.646922	1	13	FF-mul00002735
GO:0034143	regulation of toll-like receptor 4 signaling pathway	0.855	0.077	Biological Process	0.126675	0.646922	1	13	FF-mul00012444
GO:0042689	regulation of crystal cell differentiation	0.855	0.077	Biological Process	0.126675	0.646922	1	13	FF-mul00003922
GO:0043951	negative regulation of cAMP-mediated signaling	0.855	0.077	Biological Process	0.126675	0.646922	1	13	FF-mul00000575
GO:0045916	negative regulation of complement activation	0.855	0.077	Biological Process	0.126675	0.646922	1	13	FF-mul00007155
GO:0048570	notochord morphogenesis	0.855	0.077	Biological Process	0.126675	0.646922	1	13	FF-mul00018978
GO:0061548	ganglion development	0.855	0.077	Biological Process	0.126675	0.646922	1	13	FF-mul00006850
GO:0070246	natural killer cell apoptotic process	0.855	0.077	Biological Process	0.126675	0.646922	1	13	FF-mul00006784
GO:0070247	regulation of natural killer cell apoptotic process	0.855	0.077	Biological Process	0.126675	0.646922	1	13	FF-mul00006784
GO:0097284	hepatocyte apoptotic process	0.855	0.077	Biological Process	0.126675	0.646922	1	13	FF-mul00020965
GO:1990314	cellular response to insulin-like growth factor stimulus	0.855	0.077	Biological Process	0.126675	0.646922	1	13	FF-mul00020965
GO:1990535	neuron projection maintenance	0.855	0.077	Biological Process	0.126675	0.646922	1	13	FF-mul00020965
GO:2000258	negative regulation of protein activation cascade	0.855	0.077	Biological Process	0.126675	0.646922	1	13	FF-mul00007155
GO:0001750	photoreceptor outer segment	1.852	0.031	Cellular Component	0.127279	0.424761	2	64	FF-mul00024138;FF-mul00024139
GO:0000137	Golgi cis cisterna	0.926	0.071	Cellular Component	0.127331	0.424761	1	14	FF-mul00000618
GO:0005581	collagen trimer	0.926	0.071	Cellular Component	0.127331	0.424761	1	14	FF-mul00023868
GO:0071437	invadopodium	0.926	0.071	Cellular Component	0.127331	0.424761	1	14	FF-mul00020834
GO:0098839	postsynaptic density membrane	0.926	0.071	Cellular Component	0.127331	0.424761	1	14	FF-mul00006306
GO:0000060	protein import into nucleus, translocation	1.709	0.033	Biological Process	0.128042	0.651935	2	60	FF-mul00006784;FF-mul00021010
GO:2001025	positive regulation of response to drug	1.709	0.033	Biological Process	0.128042	0.651935	2	60	FF-mul00024138;FF-mul00024139
GO:0048523	negative regulation of cellular process	41.026	0.012	Biological Process	0.128788	0.652753	48	4021	FF-mul00000575;FF-mul00001456;FF-mul00001794;FF-mul00001837;FF-mul00002681;FF-mul00002728;FF-mul00002729;FF-mul00002735;FF-mul00003922;FF-mul00003924;FF-mul00005852;FF-mul00006185;FF-mul00006186;FF-mul00006306;FF-mul00006402;FF-mul00006446;FF-mul00006740;FF-mul00006784;FF-mul00006793;FF-mul00006795;FF-mul00006850;FF-mul00006859;FF-mul00007155;FF-mul00007157;FF-mul00008102;FF-mul00012444;FF-mul000…
GO:0030182	neuron differentiation	21.368	0.013	Biological Process	0.128872	0.652753	25	1921	FF-mul00002681;FF-mul00002682;FF-mul00003924;FF-mul00006185;FF-mul00006186;FF-mul00006793;FF-mul00006795;FF-mul00006850;FF-mul00007157;FF-mul00009997;FF-mul00014005;FF-mul00014006;FF-mul00016503;FF-mul00018067;FF-mul00018978;FF-mul00020681;FF-mul00020834;FF-mul00020965;FF-mul00021010;FF-mul00021865;FF-mul00022496;FF-mul00023865;FF-mul00023868;FF-mul00024138;FF-mul00024139
GO:0030695	GTPase regulator activity	3.922	0.021	Molecular Function	0.129398	0.444871	4	191	FF-mul00007155;FF-mul00014006;FF-mul00024138;FF-mul00024139
GO:0010720	positive regulation of cell development	9.402	0.015	Biological Process	0.129466	0.652753	11	724	FF-mul00003924;FF-mul00006185;FF-mul00006186;FF-mul00006306;FF-mul00007157;FF-mul00018978;FF-mul00020834;FF-mul00020965;FF-mul00022496;FF-mul00024138;FF-mul00024139
GO:0051641	cellular localization	36.752	0.012	Biological Process	0.129687	0.652753	43	3557	FF-mul00000575;FF-mul00000618;FF-mul00001794;FF-mul00001836;FF-mul00002681;FF-mul00002682;FF-mul00002728;FF-mul00002734;FF-mul00003799;FF-mul00006154;FF-mul00006306;FF-mul00006434;FF-mul00006784;FF-mul00006793;FF-mul00006795;FF-mul00006850;FF-mul00006852;FF-mul00007155;FF-mul00007374;FF-mul00008101;FF-mul00008102;FF-mul00012444;FF-mul00012575;FF-mul00014005;FF-mul00014006;FF-mul00014033;FF-mul000…
GO:0051952	regulation of amine transport	2.564	0.025	Biological Process	0.13052	0.652753	3	121	FF-mul00006306;FF-mul00024138;FF-mul00024139
GO:0031430	M band	1.852	0.031	Cellular Component	0.130527	0.432124	2	65	FF-mul00016343;FF-mul00020834
GO:0004518	nuclease activity	3.922	0.021	Molecular Function	0.13118	0.444871	4	192	FF-mul00001456;FF-mul00006400;FF-mul00012575;FF-mul00014037
GO:0010518	positive regulation of phospholipase activity	1.709	0.033	Biological Process	0.131526	0.652753	2	61	FF-mul00024138;FF-mul00024139
GO:0021532	neural tube patterning	1.709	0.033	Biological Process	0.131526	0.652753	2	61	FF-mul00006850;FF-mul00014005
GO:2000059	negative regulation of protein ubiquitination involved in ubiquitin-dependent protein catabolic process	1.709	0.033	Biological Process	0.131526	0.652753	2	61	FF-mul00006740;FF-mul00018978
GO:0010646	regulation of cell communication	31.624	0.012	Biological Process	0.13252	0.652753	37	3010	FF-mul00000575;FF-mul00000618;FF-mul00001837;FF-mul00002681;FF-mul00002729;FF-mul00002735;FF-mul00003922;FF-mul00003924;FF-mul00005852;FF-mul00006306;FF-mul00006402;FF-mul00006446;FF-mul00006740;FF-mul00006784;FF-mul00006793;FF-mul00006795;FF-mul00006850;FF-mul00006852;FF-mul00007155;FF-mul00008102;FF-mul00012444;FF-mul00014005;FF-mul00014006;FF-mul00014033;FF-mul00014034;FF-mul00018712;FF-mul000…
GO:0031399	regulation of protein modification process	19.658	0.013	Biological Process	0.132566	0.652753	23	1751	FF-mul00000576;FF-mul00000618;FF-mul00001794;FF-mul00001837;FF-mul00002728;FF-mul00002729;FF-mul00003924;FF-mul00006306;FF-mul00006402;FF-mul00006740;FF-mul00006784;FF-mul00006859;FF-mul00014033;FF-mul00014034;FF-mul00016343;FF-mul00018978;FF-mul00019758;FF-mul00020834;FF-mul00020965;FF-mul00021864;FF-mul00023864;FF-mul00024138;FF-mul00024139
GO:0030239	myofibril assembly	2.564	0.025	Biological Process	0.132857	0.652753	3	122	FF-mul00006446;FF-mul00016343;FF-mul00020834
GO:0043954	cellular component maintenance	2.564	0.025	Biological Process	0.132857	0.652753	3	122	FF-mul00009997;FF-mul00018978;FF-mul00020965
GO:0032561	guanyl ribonucleotide binding	3.922	0.021	Molecular Function	0.132972	0.444871	4	193	FF-mul00020965;FF-mul00022496;FF-mul00024138;FF-mul00024139
GO:0030529	intracellular ribonucleoprotein complex	9.259	0.014	Cellular Component	0.132985	0.436951	10	693	FF-mul00000327;FF-mul00002691;FF-mul00003923;FF-mul00006446;FF-mul00006741;FF-mul00014037;FF-mul00021864;FF-mul00021865;FF-mul00023560;FF-mul00023561
GO:0043559	insulin binding	0.98	0.071	Molecular Function	0.133241	0.444871	1	14	FF-mul00020965
GO:0046527	glucosyltransferase activity	0.98	0.071	Molecular Function	0.133241	0.444871	1	14	FF-mul00010430
GO:0048406	nerve growth factor binding	0.98	0.071	Molecular Function	0.133241	0.444871	1	14	FF-mul00007155
GO:0072657	protein localization to membrane	7.692	0.016	Biological Process	0.13343	0.652753	9	567	FF-mul00000575;FF-mul00002734;FF-mul00006850;FF-mul00006852;FF-mul00014033;FF-mul00014034;FF-mul00018712;FF-mul00020834;FF-mul00023745
GO:0005496	steroid binding	1.961	0.032	Molecular Function	0.134145	0.444871	2	63	FF-mul00002682;FF-mul00018710
GO:0042592	homeostatic process	19.658	0.013	Biological Process	0.134939	0.652753	23	1755	FF-mul00001456;FF-mul00002682;FF-mul00002683;FF-mul00002734;FF-mul00006306;FF-mul00006793;FF-mul00006795;FF-mul00006852;FF-mul00012444;FF-mul00014005;FF-mul00014006;FF-mul00014037;FF-mul00014099;FF-mul00014100;FF-mul00016337;FF-mul00016340;FF-mul00018978;FF-mul00020834;FF-mul00020965;FF-mul00021010;FF-mul00022497;FF-mul00024138;FF-mul00024139
GO:0007099	centriole replication	1.709	0.032	Biological Process	0.135033	0.652753	2	62	FF-mul00016337;FF-mul00016340
GO:0031122	cytoplasmic microtubule organization	1.709	0.032	Biological Process	0.135033	0.652753	2	62	FF-mul00006793;FF-mul00006795
GO:0046503	glycerolipid catabolic process	1.709	0.032	Biological Process	0.135033	0.652753	2	62	FF-mul00002695;FF-mul00023865
GO:0070936	protein K48-linked ubiquitination	1.709	0.032	Biological Process	0.135033	0.652753	2	62	FF-mul00006784;FF-mul00014003
GO:0022008	neurogenesis	23.932	0.013	Biological Process	0.135407	0.652753	28	2200	FF-mul00002681;FF-mul00002682;FF-mul00003924;FF-mul00006185;FF-mul00006186;FF-mul00006306;FF-mul00006446;FF-mul00006793;FF-mul00006795;FF-mul00006850;FF-mul00007156;FF-mul00007157;FF-mul00009997;FF-mul00014005;FF-mul00014006;FF-mul00016503;FF-mul00018067;FF-mul00018978;FF-mul00020681;FF-mul00020834;FF-mul00020965;FF-mul00021010;FF-mul00021865;FF-mul00022496;FF-mul00023865;FF-mul00023868;FF-mul000…
GO:0000987	core promoter proximal region sequence-specific DNA binding	5.882	0.017	Molecular Function	0.135654	0.444871	6	343	FF-mul00006626;FF-mul00006859;FF-mul00007157;FF-mul00012444;FF-mul00021010;FF-mul00022355
GO:0001159	core promoter proximal region DNA binding	5.882	0.017	Molecular Function	0.135654	0.444871	6	343	FF-mul00006626;FF-mul00006859;FF-mul00007157;FF-mul00012444;FF-mul00021010;FF-mul00022355
GO:0002566	somatic diversification of immune receptors via somatic mutation	0.855	0.071	Biological Process	0.135733	0.652753	1	14	FF-mul00020017
GO:0003222	ventricular trabecula myocardium morphogenesis	0.855	0.071	Biological Process	0.135733	0.652753	1	14	FF-mul00021010
GO:0003263	cardioblast proliferation	0.855	0.071	Biological Process	0.135733	0.652753	1	14	FF-mul00014005
GO:0003264	regulation of cardioblast proliferation	0.855	0.071	Biological Process	0.135733	0.652753	1	14	FF-mul00014005
GO:0007509	mesoderm migration involved in gastrulation	0.855	0.071	Biological Process	0.135733	0.652753	1	14	FF-mul00000618
GO:0015755	fructose transport	0.855	0.071	Biological Process	0.135733	0.652753	1	14	FF-mul00006154
GO:0033631	cell-cell adhesion mediated by integrin	0.855	0.071	Biological Process	0.135733	0.652753	1	14	FF-mul00020834
GO:0033690	positive regulation of osteoblast proliferation	0.855	0.071	Biological Process	0.135733	0.652753	1	14	FF-mul00020965
GO:0035357	peroxisome proliferator activated receptor signaling pathway	0.855	0.071	Biological Process	0.135733	0.652753	1	14	FF-mul00021010
GO:0040039	inductive cell migration	0.855	0.071	Biological Process	0.135733	0.652753	1	14	FF-mul00023868
GO:0042688	crystal cell differentiation	0.855	0.071	Biological Process	0.135733	0.652753	1	14	FF-mul00003922
GO:0043054	dauer exit	0.855	0.071	Biological Process	0.135733	0.652753	1	14	FF-mul00018712
GO:0046339	diacylglycerol metabolic process	0.855	0.071	Biological Process	0.135733	0.652753	1	14	FF-mul00005852
GO:0051482	positive regulation of cytosolic calcium ion concentration involved in phospholipase C-activating G-protein coupled signaling pathway	0.855	0.071	Biological Process	0.135733	0.652753	1	14	FF-mul00006306
GO:0060263	regulation of respiratory burst	0.855	0.071	Biological Process	0.135733	0.652753	1	14	FF-mul00020965
GO:0071981	exit from diapause	0.855	0.071	Biological Process	0.135733	0.652753	1	14	FF-mul00018712
GO:0072574	hepatocyte proliferation	0.855	0.071	Biological Process	0.135733	0.652753	1	14	FF-mul00021010
GO:0072575	epithelial cell proliferation involved in liver morphogenesis	0.855	0.071	Biological Process	0.135733	0.652753	1	14	FF-mul00021010
GO:1902527	positive regulation of protein monoubiquitination	0.855	0.071	Biological Process	0.135733	0.652753	1	14	FF-mul00006784
GO:2000489	regulation of hepatic stellate cell activation	0.855	0.071	Biological Process	0.135733	0.652753	1	14	FF-mul00012444
GO:0038037	G-protein coupled receptor dimeric complex	0.926	0.067	Cellular Component	0.135785	0.439542	1	15	FF-mul00006306
GO:0097648	G-protein coupled receptor complex	0.926	0.067	Cellular Component	0.135785	0.439542	1	15	FF-mul00006306
GO:0019001	guanyl nucleotide binding	3.922	0.021	Molecular Function	0.136586	0.444871	4	195	FF-mul00020965;FF-mul00022496;FF-mul00024138;FF-mul00024139
GO:0010563	negative regulation of phosphorus metabolic process	8.547	0.015	Biological Process	0.137056	0.652753	10	651	FF-mul00001837;FF-mul00002728;FF-mul00002729;FF-mul00006784;FF-mul00014033;FF-mul00014034;FF-mul00019758;FF-mul00020965;FF-mul00024138;FF-mul00024139
GO:0045936	negative regulation of phosphate metabolic process	8.547	0.015	Biological Process	0.137056	0.652753	10	651	FF-mul00001837;FF-mul00002728;FF-mul00002729;FF-mul00006784;FF-mul00014033;FF-mul00014034;FF-mul00019758;FF-mul00020965;FF-mul00024138;FF-mul00024139
GO:0031234	extrinsic component of cytoplasmic side of plasma membrane	1.852	0.03	Cellular Component	0.137081	0.440475	2	67	FF-mul00024138;FF-mul00024139
GO:0035556	intracellular signal transduction	23.077	0.013	Biological Process	0.137312	0.652753	27	2114	FF-mul00000575;FF-mul00000576;FF-mul00000618;FF-mul00001837;FF-mul00002537;FF-mul00002692;FF-mul00002729;FF-mul00002735;FF-mul00005852;FF-mul00006306;FF-mul00006740;FF-mul00006784;FF-mul00007155;FF-mul00008102;FF-mul00014033;FF-mul00014034;FF-mul00016343;FF-mul00018712;FF-mul00018978;FF-mul00020017;FF-mul00020834;FF-mul00020965;FF-mul00021010;FF-mul00021864;FF-mul00023864;FF-mul00024138;FF-mul000…
GO:0035428	hexose transmembrane transport	1.709	0.032	Biological Process	0.13856	0.652753	2	63	FF-mul00006154;FF-mul00020678
GO:0042273	ribosomal large subunit biogenesis	1.709	0.032	Biological Process	0.13856	0.652753	2	63	FF-mul00003923;FF-mul00006741
GO:0070849	response to epidermal growth factor	1.709	0.032	Biological Process	0.13856	0.652753	2	63	FF-mul00021010;FF-mul00022496
GO:0098534	centriole assembly	1.709	0.032	Biological Process	0.13856	0.652753	2	63	FF-mul00016337;FF-mul00016340
GO:1901019	regulation of calcium ion transmembrane transporter activity	1.709	0.032	Biological Process	0.13856	0.652753	2	63	FF-mul00014099;FF-mul00014100
GO:1904659	glucose transmembrane transport	1.709	0.032	Biological Process	0.13856	0.652753	2	63	FF-mul00006154;FF-mul00020678
GO:0045995	regulation of embryonic development	4.274	0.019	Biological Process	0.139031	0.652753	5	264	FF-mul00006446;FF-mul00006850;FF-mul00014005;FF-mul00018978;FF-mul00020965
GO:0010648	negative regulation of cell communication	17.094	0.013	Biological Process	0.141146	0.652753	20	1502	FF-mul00000575;FF-mul00001837;FF-mul00002681;FF-mul00002729;FF-mul00003922;FF-mul00005852;FF-mul00006306;FF-mul00006740;FF-mul00006850;FF-mul00008102;FF-mul00012444;FF-mul00014006;FF-mul00014033;FF-mul00014034;FF-mul00018978;FF-mul00020834;FF-mul00020965;FF-mul00021864;FF-mul00024138;FF-mul00024139
GO:0070925	organelle assembly	11.966	0.014	Biological Process	0.141313	0.652753	14	987	FF-mul00002681;FF-mul00002728;FF-mul00003923;FF-mul00003924;FF-mul00006434;FF-mul00006446;FF-mul00006528;FF-mul00006793;FF-mul00006795;FF-mul00014005;FF-mul00016337;FF-mul00016340;FF-mul00016343;FF-mul00020834
GO:0015501	glutamate:sodium symporter activity	0.98	0.067	Molecular Function	0.142055	0.444871	1	15	FF-mul00019757
GO:0043560	insulin receptor substrate binding	0.98	0.067	Molecular Function	0.142055	0.444871	1	15	FF-mul00020965
GO:0047617	acyl-CoA hydrolase activity	0.98	0.067	Molecular Function	0.142055	0.444871	1	15	FF-mul00023865
GO:0048038	quinone binding	0.98	0.067	Molecular Function	0.142055	0.444871	1	15	FF-mul00008482
GO:0008333	endosome to lysosome transport	1.709	0.031	Biological Process	0.142108	0.652753	2	64	FF-mul00000575;FF-mul00002728
GO:0048701	embryonic cranial skeleton morphogenesis	1.709	0.031	Biological Process	0.142108	0.652753	2	64	FF-mul00000618;FF-mul00006850
GO:1904063	negative regulation of cation transmembrane transport	1.709	0.031	Biological Process	0.142108	0.652753	2	64	FF-mul00014099;FF-mul00014100
GO:0009411	response to UV	3.419	0.021	Biological Process	0.142116	0.652753	4	194	FF-mul00006740;FF-mul00020017;FF-mul00020018;FF-mul00022497
GO:0045666	positive regulation of neuron differentiation	6.838	0.016	Biological Process	0.142467	0.652753	8	496	FF-mul00006185;FF-mul00006186;FF-mul00007157;FF-mul00020834;FF-mul00020965;FF-mul00022496;FF-mul00024138;FF-mul00024139
GO:0035220	wing disc development	5.983	0.017	Biological Process	0.142932	0.652753	7	418	FF-mul00000618;FF-mul00006446;FF-mul00007157;FF-mul00008102;FF-mul00014033;FF-mul00014034;FF-mul00020834
GO:0005776	autophagosome	1.852	0.029	Cellular Component	0.143707	0.443642	2	69	FF-mul00002728;FF-mul00023864
GO:0030532	small nuclear ribonucleoprotein complex	1.852	0.029	Cellular Component	0.143707	0.443642	2	69	FF-mul00000327;FF-mul00002691
GO:0007186	G-protein coupled receptor signaling pathway	7.692	0.016	Biological Process	0.143837	0.652753	9	577	FF-mul00000575;FF-mul00006306;FF-mul00006850;FF-mul00006852;FF-mul00020834;FF-mul00020965;FF-mul00022497;FF-mul00024138;FF-mul00024139
GO:0005721	pericentric heterochromatin	0.926	0.062	Cellular Component	0.144158	0.443642	1	16	FF-mul00003799
GO:0005865	striated muscle thin filament	0.926	0.062	Cellular Component	0.144158	0.443642	1	16	FF-mul00016343
GO:0036038	TCTN-B9D complex	0.926	0.062	Cellular Component	0.144158	0.443642	1	16	FF-mul00014005
GO:0044322	endoplasmic reticulum quality control compartment	0.926	0.062	Cellular Component	0.144158	0.443642	1	16	FF-mul00020018
GO:0003730	mRNA 3'-UTR binding	1.961	0.03	Molecular Function	0.144562	0.444871	2	66	FF-mul00001456;FF-mul00006446
GO:0051119	sugar transmembrane transporter activity	1.961	0.03	Molecular Function	0.144562	0.444871	2	66	FF-mul00006154;FF-mul00020678
GO:0000185	activation of MAPKKK activity	0.855	0.067	Biological Process	0.144698	0.652753	1	15	FF-mul00006306
GO:0005998	xylulose catabolic process	0.855	0.067	Biological Process	0.144698	0.652753	1	15	FF-mul00014004
GO:0007216	G-protein coupled glutamate receptor signaling pathway	0.855	0.067	Biological Process	0.144698	0.652753	1	15	FF-mul00006306
GO:0009048	dosage compensation by inactivation of X chromosome	0.855	0.067	Biological Process	0.144698	0.652753	1	15	FF-mul00022875
GO:0010359	regulation of anion channel activity	0.855	0.067	Biological Process	0.144698	0.652753	1	15	FF-mul00006306
GO:0014856	skeletal muscle cell proliferation	0.855	0.067	Biological Process	0.144698	0.652753	1	15	FF-mul00006859
GO:0015810	aspartate transport	0.855	0.067	Biological Process	0.144698	0.652753	1	15	FF-mul00019757
GO:0016045	detection of bacterium	0.855	0.067	Biological Process	0.144698	0.652753	1	15	FF-mul00001794
GO:0030033	microvillus assembly	0.855	0.067	Biological Process	0.144698	0.652753	1	15	FF-mul00018712
GO:0035001	dorsal trunk growth, open tracheal system	0.855	0.067	Biological Process	0.144698	0.652753	1	15	FF-mul00020834
GO:0035729	cellular response to hepatocyte growth factor stimulus	0.855	0.067	Biological Process	0.144698	0.652753	1	15	FF-mul00021010
GO:0035855	megakaryocyte development	0.855	0.067	Biological Process	0.144698	0.652753	1	15	FF-mul00021010
GO:0035865	cellular response to potassium ion	0.855	0.067	Biological Process	0.144698	0.652753	1	15	FF-mul00006626
GO:0042448	progesterone metabolic process	0.855	0.067	Biological Process	0.144698	0.652753	1	15	FF-mul00018710
GO:0043059	regulation of forward locomotion	0.855	0.067	Biological Process	0.144698	0.652753	1	15	FF-mul00007157
GO:0043519	regulation of myosin II filament organization	0.855	0.067	Biological Process	0.144698	0.652753	1	15	FF-mul00020834
GO:0044342	type B pancreatic cell proliferation	0.855	0.067	Biological Process	0.144698	0.652753	1	15	FF-mul00012444
GO:0061621	canonical glycolysis	0.855	0.067	Biological Process	0.144698	0.652753	1	15	FF-mul00007373
GO:0061718	glucose catabolic process to pyruvate	0.855	0.067	Biological Process	0.144698	0.652753	1	15	FF-mul00007373
GO:0071257	cellular response to electrical stimulus	0.855	0.067	Biological Process	0.144698	0.652753	1	15	FF-mul00006306
GO:0071389	cellular response to mineralocorticoid stimulus	0.855	0.067	Biological Process	0.144698	0.652753	1	15	FF-mul00020965
GO:0090084	negative regulation of inclusion body assembly	0.855	0.067	Biological Process	0.144698	0.652753	1	15	FF-mul00003922
GO:1900195	positive regulation of oocyte maturation	0.855	0.067	Biological Process	0.144698	0.652753	1	15	FF-mul00003924
GO:1902525	regulation of protein monoubiquitination	0.855	0.067	Biological Process	0.144698	0.652753	1	15	FF-mul00006784
GO:1903131	mononuclear cell differentiation	0.855	0.067	Biological Process	0.144698	0.652753	1	15	FF-mul00021010
GO:1903538	regulation of meiotic cell cycle process involved in oocyte maturation	0.855	0.067	Biological Process	0.144698	0.652753	1	15	FF-mul00003924
GO:2000291	regulation of myoblast proliferation	0.855	0.067	Biological Process	0.144698	0.652753	1	15	FF-mul00006859
GO:0009451	RNA modification	2.564	0.024	Biological Process	0.144757	0.652753	3	127	FF-mul00001456;FF-mul00023560;FF-mul00023561
GO:0010669	epithelial structure maintenance	1.709	0.031	Biological Process	0.145675	0.653419	2	65	FF-mul00014005;FF-mul00020834
GO:0010955	negative regulation of protein processing	1.709	0.031	Biological Process	0.145675	0.653419	2	65	FF-mul00006784;FF-mul00007155
GO:0072604	interleukin-6 secretion	1.709	0.031	Biological Process	0.145675	0.653419	2	65	FF-mul00014033;FF-mul00014034
GO:1903318	negative regulation of protein maturation	1.709	0.031	Biological Process	0.145675	0.653419	2	65	FF-mul00006784;FF-mul00007155
GO:0042752	regulation of circadian rhythm	3.419	0.02	Biological Process	0.145903	0.653574	4	196	FF-mul00007157;FF-mul00012444;FF-mul00024138;FF-mul00024139
GO:0016310	phosphorylation	20.513	0.013	Biological Process	0.146186	0.653982	24	1862	FF-mul00000576;FF-mul00000618;FF-mul00001837;FF-mul00002537;FF-mul00002728;FF-mul00002729;FF-mul00002734;FF-mul00005852;FF-mul00006306;FF-mul00006784;FF-mul00007373;FF-mul00008482;FF-mul00014033;FF-mul00014034;FF-mul00016343;FF-mul00019758;FF-mul00020834;FF-mul00020965;FF-mul00021010;FF-mul00022496;FF-mul00022497;FF-mul00023864;FF-mul00024138;FF-mul00024139
GO:0010498	proteasomal protein catabolic process	6.838	0.016	Biological Process	0.147065	0.655824	8	500	FF-mul00003924;FF-mul00006538;FF-mul00006539;FF-mul00006740;FF-mul00006784;FF-mul00012444;FF-mul00018978;FF-mul00020018
GO:1903034	regulation of response to wounding	6.838	0.016	Biological Process	0.147065	0.655824	8	500	FF-mul00001837;FF-mul00006784;FF-mul00007155;FF-mul00014033;FF-mul00014034;FF-mul00020965;FF-mul00024138;FF-mul00024139
GO:0048706	embryonic skeletal system development	2.564	0.023	Biological Process	0.147178	0.655824	3	128	FF-mul00000618;FF-mul00006850;FF-mul00014005
GO:0043566	structure-specific DNA binding	2.941	0.023	Molecular Function	0.148075	0.444871	3	131	FF-mul00006400;FF-mul00020017;FF-mul00021010
GO:0044446	intracellular organelle part	64.815	0.011	Cellular Component	0.148944	0.447122	70	6637	FF-mul00000327;FF-mul00000576;FF-mul00000618;FF-mul00001456;FF-mul00001794;FF-mul00001834;FF-mul00001836;FF-mul00001837;FF-mul00002537;FF-mul00002682;FF-mul00002691;FF-mul00002728;FF-mul00002735;FF-mul00003799;FF-mul00003922;FF-mul00003923;FF-mul00003924;FF-mul00005852;FF-mul00006154;FF-mul00006185;FF-mul00006186;FF-mul00006400;FF-mul00006433;FF-mul00006434;FF-mul00006528;FF-mul00006626;FF-mul000…
GO:0031645	negative regulation of neurological system process	1.709	0.03	Biological Process	0.149261	0.660902	2	66	FF-mul00006185;FF-mul00006186
GO:0051590	positive regulation of neurotransmitter transport	1.709	0.03	Biological Process	0.149261	0.660902	2	66	FF-mul00024138;FF-mul00024139
GO:0098840	protein transport along microtubule	1.709	0.03	Biological Process	0.149261	0.660902	2	66	FF-mul00006793;FF-mul00006795
GO:0004806	triglyceride lipase activity	0.98	0.062	Molecular Function	0.150781	0.444871	1	16	FF-mul00023865
GO:0004867	serine-type endopeptidase inhibitor activity	0.98	0.062	Molecular Function	0.150781	0.444871	1	16	FF-mul00007155
GO:0005159	insulin-like growth factor receptor binding	0.98	0.062	Molecular Function	0.150781	0.444871	1	16	FF-mul00020965
GO:0016289	CoA hydrolase activity	0.98	0.062	Molecular Function	0.150781	0.444871	1	16	FF-mul00023865
GO:0016888	endodeoxyribonuclease activity, producing 5'-phosphomonoesters	0.98	0.062	Molecular Function	0.150781	0.444871	1	16	FF-mul00006400
GO:0042910	xenobiotic transporter activity	0.98	0.062	Molecular Function	0.150781	0.444871	1	16	FF-mul00019757
GO:0043121	neurotrophin binding	0.98	0.062	Molecular Function	0.150781	0.444871	1	16	FF-mul00007155
GO:0005856	cytoskeleton	17.593	0.012	Cellular Component	0.151504	0.447122	19	1533	FF-mul00000576;FF-mul00001836;FF-mul00002537;FF-mul00002728;FF-mul00003924;FF-mul00006434;FF-mul00006528;FF-mul00006784;FF-mul00006793;FF-mul00006795;FF-mul00006850;FF-mul00014004;FF-mul00014005;FF-mul00016337;FF-mul00016340;FF-mul00016343;FF-mul00021864;FF-mul00022496;FF-mul00022497
GO:0008081	phosphoric diester hydrolase activity	1.961	0.029	Molecular Function	0.151599	0.444871	2	68	FF-mul00024138;FF-mul00024139
GO:1990782	protein tyrosine kinase binding	1.961	0.029	Molecular Function	0.151599	0.444871	2	68	FF-mul00006306;FF-mul00020834
GO:0000775	chromosome, centromeric region	2.778	0.022	Cellular Component	0.15161	0.447122	3	139	FF-mul00001836;FF-mul00003799;FF-mul00003924
GO:0005604	basement membrane	2.778	0.022	Cellular Component	0.15161	0.447122	3	139	FF-mul00020834;FF-mul00023865;FF-mul00023868
GO:0031398	positive regulation of protein ubiquitination	3.419	0.02	Biological Process	0.151656	0.660902	4	199	FF-mul00003924;FF-mul00006784;FF-mul00014033;FF-mul00014034
GO:0005680	anaphase-promoting complex	0.926	0.059	Cellular Component	0.152451	0.447122	1	17	FF-mul00003924
GO:0005697	telomerase holoenzyme complex	0.926	0.059	Cellular Component	0.152451	0.447122	1	17	FF-mul00014037
GO:0034045	pre-autophagosomal structure membrane	0.926	0.059	Cellular Component	0.152451	0.447122	1	17	FF-mul00002728
GO:0043051	regulation of pharyngeal pumping	1.709	0.03	Biological Process	0.152865	0.660902	2	67	FF-mul00024138;FF-mul00024139
GO:0046834	lipid phosphorylation	1.709	0.03	Biological Process	0.152865	0.660902	2	67	FF-mul00002734;FF-mul00005852
GO:0048581	negative regulation of post-embryonic development	1.709	0.03	Biological Process	0.152865	0.660902	2	67	FF-mul00000575;FF-mul00018712
GO:0051954	positive regulation of amine transport	1.709	0.03	Biological Process	0.152865	0.660902	2	67	FF-mul00024138;FF-mul00024139
GO:0006700	C21-steroid hormone biosynthetic process	0.855	0.062	Biological Process	0.15357	0.660902	1	16	FF-mul00018710
GO:0006930	substrate-dependent cell migration, cell extension	0.855	0.062	Biological Process	0.15357	0.660902	1	16	FF-mul00020834
GO:0021932	hindbrain radial glia guided cell migration	0.855	0.062	Biological Process	0.15357	0.660902	1	16	FF-mul00020834
GO:0022401	negative adaptation of signaling pathway	0.855	0.062	Biological Process	0.15357	0.660902	1	16	FF-mul00006306
GO:0030049	muscle filament sliding	0.855	0.062	Biological Process	0.15357	0.660902	1	16	FF-mul00016343
GO:0035733	hepatic stellate cell activation	0.855	0.062	Biological Process	0.15357	0.660902	1	16	FF-mul00012444
GO:0044771	meiotic cell cycle phase transition	0.855	0.062	Biological Process	0.15357	0.660902	1	16	FF-mul00003924
GO:0045136	development of secondary sexual characteristics	0.855	0.062	Biological Process	0.15357	0.660902	1	16	FF-mul00021010
GO:0046664	dorsal closure, amnioserosa morphology change	0.855	0.062	Biological Process	0.15357	0.660902	1	16	FF-mul00018978
GO:0050901	leukocyte tethering or rolling	0.855	0.062	Biological Process	0.15357	0.660902	1	16	FF-mul00020834
GO:0055003	cardiac myofibril assembly	0.855	0.062	Biological Process	0.15357	0.660902	1	16	FF-mul00016343
GO:0070857	regulation of bile acid biosynthetic process	0.855	0.062	Biological Process	0.15357	0.660902	1	16	FF-mul00012444
GO:0072537	fibroblast activation	0.855	0.062	Biological Process	0.15357	0.660902	1	16	FF-mul00012444
GO:0098543	detection of other organism	0.855	0.062	Biological Process	0.15357	0.660902	1	16	FF-mul00001794
GO:1902065	response to L-glutamate	0.855	0.062	Biological Process	0.15357	0.660902	1	16	FF-mul00020965
GO:1902902	negative regulation of autophagosome assembly	0.855	0.062	Biological Process	0.15357	0.660902	1	16	FF-mul00002681
GO:1903537	meiotic cell cycle process involved in oocyte maturation	0.855	0.062	Biological Process	0.15357	0.660902	1	16	FF-mul00003924
GO:2000194	regulation of female gonad development	0.855	0.062	Biological Process	0.15357	0.660902	1	16	FF-mul00020965
GO:0021915	neural tube development	3.419	0.02	Biological Process	0.153593	0.660902	4	200	FF-mul00006850;FF-mul00007156;FF-mul00014005;FF-mul00020681
GO:0009892	negative regulation of metabolic process	27.35	0.012	Biological Process	0.153905	0.660902	32	2595	FF-mul00001456;FF-mul00001794;FF-mul00001837;FF-mul00002681;FF-mul00002728;FF-mul00002729;FF-mul00002735;FF-mul00003922;FF-mul00005852;FF-mul00006402;FF-mul00006446;FF-mul00006740;FF-mul00006784;FF-mul00006859;FF-mul00007155;FF-mul00007157;FF-mul00012444;FF-mul00014033;FF-mul00014034;FF-mul00014037;FF-mul00014099;FF-mul00014100;FF-mul00018978;FF-mul00019758;FF-mul00020017;FF-mul00020965;FF-mul000…
GO:0000982	transcription factor activity, RNA polymerase II core promoter proximal region sequence-specific binding	4.902	0.018	Molecular Function	0.153963	0.444871	5	279	FF-mul00006626;FF-mul00006859;FF-mul00007157;FF-mul00012444;FF-mul00022355
GO:0007187	G-protein coupled receptor signaling pathway, coupled to cyclic nucleotide second messenger	2.564	0.023	Biological Process	0.154522	0.660902	3	131	FF-mul00006306;FF-mul00024138;FF-mul00024139
GO:0007271	synaptic transmission, cholinergic	2.564	0.023	Biological Process	0.154522	0.660902	3	131	FF-mul00023868;FF-mul00024138;FF-mul00024139
GO:0043487	regulation of RNA stability	2.564	0.023	Biological Process	0.154522	0.660902	3	131	FF-mul00001456;FF-mul00006446;FF-mul00014037
GO:0097159	organic cyclic compound binding	30.392	0.012	Molecular Function	0.15483	0.444871	31	2565	FF-mul00000327;FF-mul00001456;FF-mul00002537;FF-mul00002682;FF-mul00002691;FF-mul00002728;FF-mul00002735;FF-mul00003923;FF-mul00005852;FF-mul00006400;FF-mul00006446;FF-mul00006626;FF-mul00006741;FF-mul00006859;FF-mul00007157;FF-mul00008482;FF-mul00012444;FF-mul00012574;FF-mul00012575;FF-mul00013833;FF-mul00014037;FF-mul00018710;FF-mul00020017;FF-mul00020965;FF-mul00021010;FF-mul00022355;FF-mul000…
GO:0006813	potassium ion transport	3.419	0.02	Biological Process	0.155539	0.660902	4	201	FF-mul00006433;FF-mul00023745;FF-mul00024138;FF-mul00024139
GO:0001501	skeletal system development	5.983	0.016	Biological Process	0.155689	0.660902	7	428	FF-mul00000618;FF-mul00006850;FF-mul00007156;FF-mul00014005;FF-mul00021010;FF-mul00024138;FF-mul00024139
GO:0031346	positive regulation of cell projection organization	6.838	0.016	Biological Process	0.156479	0.660902	8	508	FF-mul00006185;FF-mul00006186;FF-mul00007157;FF-mul00020834;FF-mul00020965;FF-mul00022496;FF-mul00024138;FF-mul00024139
GO:0060193	positive regulation of lipase activity	1.709	0.029	Biological Process	0.156485	0.660902	2	68	FF-mul00024138;FF-mul00024139
GO:0050769	positive regulation of neurogenesis	7.692	0.015	Biological Process	0.156862	0.660902	9	589	FF-mul00006185;FF-mul00006186;FF-mul00006306;FF-mul00007157;FF-mul00020834;FF-mul00020965;FF-mul00022496;FF-mul00024138;FF-mul00024139
GO:0002119	nematode larval development	5.983	0.016	Biological Process	0.156994	0.660902	7	429	FF-mul00000575;FF-mul00006793;FF-mul00006795;FF-mul00018712;FF-mul00020834;FF-mul00024138;FF-mul00024139
GO:0002224	toll-like receptor signaling pathway	2.564	0.023	Biological Process	0.156996	0.660902	3	132	FF-mul00001837;FF-mul00006784;FF-mul00012444
GO:0072347	response to anesthetic	2.564	0.023	Biological Process	0.156996	0.660902	3	132	FF-mul00007155;FF-mul00024138;FF-mul00024139
GO:0090305	nucleic acid phosphodiester bond hydrolysis	4.274	0.018	Biological Process	0.158415	0.660902	5	276	FF-mul00001456;FF-mul00002735;FF-mul00006400;FF-mul00012575;FF-mul00014037
GO:0015144	carbohydrate transmembrane transporter activity	1.961	0.029	Molecular Function	0.158703	0.444871	2	70	FF-mul00006154;FF-mul00020678
GO:1901476	carbohydrate transporter activity	1.961	0.029	Molecular Function	0.158703	0.444871	2	70	FF-mul00006154;FF-mul00020678
GO:0080135	regulation of cellular response to stress	10.256	0.014	Biological Process	0.158868	0.660902	12	839	FF-mul00001794;FF-mul00002681;FF-mul00003922;FF-mul00006402;FF-mul00006740;FF-mul00006784;FF-mul00006793;FF-mul00006795;FF-mul00020965;FF-mul00023864;FF-mul00024138;FF-mul00024139
GO:0000400	four-way junction DNA binding	0.98	0.059	Molecular Function	0.159419	0.444871	1	17	FF-mul00020017
GO:0004467	long-chain fatty acid-CoA ligase activity	0.98	0.059	Molecular Function	0.159419	0.444871	1	17	FF-mul00002695
GO:0005313	L-glutamate transmembrane transporter activity	0.98	0.059	Molecular Function	0.159419	0.444871	1	17	FF-mul00019757
GO:0015172	acidic amino acid transmembrane transporter activity	0.98	0.059	Molecular Function	0.159419	0.444871	1	17	FF-mul00019757
GO:0015199	amino-acid betaine transmembrane transporter activity	0.98	0.059	Molecular Function	0.159419	0.444871	1	17	FF-mul00020682
GO:0015226	carnitine transmembrane transporter activity	0.98	0.059	Molecular Function	0.159419	0.444871	1	17	FF-mul00020682
GO:0015651	quaternary ammonium group transmembrane transporter activity	0.98	0.059	Molecular Function	0.159419	0.444871	1	17	FF-mul00020682
GO:0016500	protein-hormone receptor activity	0.98	0.059	Molecular Function	0.159419	0.444871	1	17	FF-mul00020965
GO:0050694	galactose 3-O-sulfotransferase activity	0.98	0.059	Molecular Function	0.159419	0.444871	1	17	FF-mul00006786
GO:0051371	muscle alpha-actinin binding	0.98	0.059	Molecular Function	0.159419	0.444871	1	17	FF-mul00016343
GO:0016072	rRNA metabolic process	3.419	0.02	Biological Process	0.15946	0.660902	4	203	FF-mul00003923;FF-mul00006741;FF-mul00023560;FF-mul00023561
GO:0090501	RNA phosphodiester bond hydrolysis	2.564	0.023	Biological Process	0.159482	0.660902	3	133	FF-mul00001456;FF-mul00012575;FF-mul00014037
GO:0055072	iron ion homeostasis	1.709	0.029	Biological Process	0.160122	0.660902	2	69	FF-mul00002683;FF-mul00002734
GO:0005686	U2 snRNP	0.926	0.056	Cellular Component	0.160664	0.463567	1	18	FF-mul00002691
GO:0035631	CD40 receptor complex	0.926	0.056	Cellular Component	0.160664	0.463567	1	18	FF-mul00006784
GO:0043412	macromolecule modification	35.043	0.012	Biological Process	0.160792	0.660902	41	3436	FF-mul00000575;FF-mul00000576;FF-mul00000618;FF-mul00001456;FF-mul00001794;FF-mul00001837;FF-mul00002537;FF-mul00002728;FF-mul00002729;FF-mul00003799;FF-mul00003924;FF-mul00006306;FF-mul00006402;FF-mul00006538;FF-mul00006539;FF-mul00006738;FF-mul00006740;FF-mul00006784;FF-mul00006786;FF-mul00006859;FF-mul00008483;FF-mul00014003;FF-mul00014033;FF-mul00014034;FF-mul00016343;FF-mul00018713;FF-mul000…
GO:0043170	macromolecule metabolic process	64.103	0.011	Biological Process	0.161065	0.660902	75	6686	FF-mul00000327;FF-mul00000575;FF-mul00000576;FF-mul00000618;FF-mul00001456;FF-mul00001794;FF-mul00001795;FF-mul00001796;FF-mul00001837;FF-mul00002537;FF-mul00002691;FF-mul00002728;FF-mul00002729;FF-mul00002735;FF-mul00003799;FF-mul00003922;FF-mul00003923;FF-mul00003924;FF-mul00006184;FF-mul00006306;FF-mul00006400;FF-mul00006402;FF-mul00006446;FF-mul00006538;FF-mul00006539;FF-mul00006626;FF-mul000…
GO:0043025	neuronal cell body	10.185	0.014	Cellular Component	0.161241	0.463567	11	812	FF-mul00002681;FF-mul00003922;FF-mul00006306;FF-mul00006852;FF-mul00012444;FF-mul00020834;FF-mul00020965;FF-mul00022496;FF-mul00023745;FF-mul00024138;FF-mul00024139
GO:0033002	muscle cell proliferation	3.419	0.02	Biological Process	0.161435	0.660902	4	204	FF-mul00006859;FF-mul00020965;FF-mul00024138;FF-mul00024139
GO:0023051	regulation of signaling	30.769	0.012	Biological Process	0.161511	0.660902	36	2975	FF-mul00000575;FF-mul00000618;FF-mul00001837;FF-mul00002729;FF-mul00002735;FF-mul00003922;FF-mul00003924;FF-mul00005852;FF-mul00006306;FF-mul00006402;FF-mul00006446;FF-mul00006740;FF-mul00006784;FF-mul00006793;FF-mul00006795;FF-mul00006850;FF-mul00006852;FF-mul00007155;FF-mul00008102;FF-mul00012444;FF-mul00014005;FF-mul00014006;FF-mul00014033;FF-mul00014034;FF-mul00018712;FF-mul00018978;FF-mul000…
GO:0051640	organelle localization	10.256	0.014	Biological Process	0.16169	0.660902	12	842	FF-mul00000618;FF-mul00001836;FF-mul00002728;FF-mul00006434;FF-mul00014005;FF-mul00014006;FF-mul00014033;FF-mul00014034;FF-mul00018067;FF-mul00018710;FF-mul00018978;FF-mul00023865
GO:0050777	negative regulation of immune response	2.564	0.022	Biological Process	0.16198	0.660902	3	134	FF-mul00007155;FF-mul00014033;FF-mul00014034
GO:0001553	luteinization	0.855	0.059	Biological Process	0.162351	0.660902	1	17	FF-mul00007155
GO:0030238	male sex determination	0.855	0.059	Biological Process	0.162351	0.660902	1	17	FF-mul00020965
GO:0031101	fin regeneration	0.855	0.059	Biological Process	0.162351	0.660902	1	17	FF-mul00003799
GO:0031293	membrane protein intracellular domain proteolysis	0.855	0.059	Biological Process	0.162351	0.660902	1	17	FF-mul00020018
GO:0033275	actin-myosin filament sliding	0.855	0.059	Biological Process	0.162351	0.660902	1	17	FF-mul00016343
GO:0033539	fatty acid beta-oxidation using acyl-CoA dehydrogenase	0.855	0.059	Biological Process	0.162351	0.660902	1	17	FF-mul00008482
GO:0035024	negative regulation of Rho protein signal transduction	0.855	0.059	Biological Process	0.162351	0.660902	1	17	FF-mul00020834
GO:0035728	response to hepatocyte growth factor	0.855	0.059	Biological Process	0.162351	0.660902	1	17	FF-mul00021010
GO:0042908	xenobiotic transport	0.855	0.059	Biological Process	0.162351	0.660902	1	17	FF-mul00019757
GO:0048842	positive regulation of axon extension involved in axon guidance	0.855	0.059	Biological Process	0.162351	0.660902	1	17	FF-mul00007157
GO:0051084	'de novo' posttranslational protein folding	0.855	0.059	Biological Process	0.162351	0.660902	1	17	FF-mul00003922
GO:0055098	response to low-density lipoprotein particle	0.855	0.059	Biological Process	0.162351	0.660902	1	17	FF-mul00020834
GO:0055119	relaxation of cardiac muscle	0.855	0.059	Biological Process	0.162351	0.660902	1	17	FF-mul00016343
GO:0060279	positive regulation of ovulation	0.855	0.059	Biological Process	0.162351	0.660902	1	17	FF-mul00020834
GO:0061756	leukocyte adhesion to vascular endothelial cell	0.855	0.059	Biological Process	0.162351	0.660902	1	17	FF-mul00020834
GO:0071404	cellular response to low-density lipoprotein particle stimulus	0.855	0.059	Biological Process	0.162351	0.660902	1	17	FF-mul00020834
GO:0090083	regulation of inclusion body assembly	0.855	0.059	Biological Process	0.162351	0.660902	1	17	FF-mul00003922
GO:0097343	ripoptosome assembly	0.855	0.059	Biological Process	0.162351	0.660902	1	17	FF-mul00006784
GO:1901026	ripoptosome assembly involved in necroptotic process	0.855	0.059	Biological Process	0.162351	0.660902	1	17	FF-mul00006784
GO:1904251	regulation of bile acid metabolic process	0.855	0.059	Biological Process	0.162351	0.660902	1	17	FF-mul00012444
GO:1904668	positive regulation of ubiquitin protein ligase activity	0.855	0.059	Biological Process	0.162351	0.660902	1	17	FF-mul00003924
GO:2000050	regulation of non-canonical Wnt signaling pathway	0.855	0.059	Biological Process	0.162351	0.660902	1	17	FF-mul00014005
GO:0043010	camera-type eye development	5.128	0.017	Biological Process	0.162697	0.661518	6	355	FF-mul00006850;FF-mul00006852;FF-mul00007157;FF-mul00016337;FF-mul00016340;FF-mul00021010
GO:0051603	proteolysis involved in cellular protein catabolic process	8.547	0.015	Biological Process	0.163429	0.663515	10	677	FF-mul00003924;FF-mul00006538;FF-mul00006539;FF-mul00006740;FF-mul00006784;FF-mul00008101;FF-mul00012444;FF-mul00014003;FF-mul00018978;FF-mul00020018
GO:0006096	glycolytic process	1.709	0.029	Biological Process	0.163775	0.663515	2	70	FF-mul00007373;FF-mul00020965
GO:0042307	positive regulation of protein import into nucleus	1.709	0.029	Biological Process	0.163775	0.663515	2	70	FF-mul00006784;FF-mul00021010
GO:0051962	positive regulation of nervous system development	8.547	0.015	Biological Process	0.164491	0.664702	10	678	FF-mul00003924;FF-mul00006185;FF-mul00006186;FF-mul00006306;FF-mul00007157;FF-mul00020834;FF-mul00020965;FF-mul00022496;FF-mul00024138;FF-mul00024139
GO:0001085	RNA polymerase II transcription factor binding	2.941	0.022	Molecular Function	0.165077	0.455887	3	138	FF-mul00021865;FF-mul00023560;FF-mul00023561
GO:0001664	G-protein coupled receptor binding	2.941	0.022	Molecular Function	0.165077	0.455887	3	138	FF-mul00006306;FF-mul00024138;FF-mul00024139
GO:1903036	positive regulation of response to wounding	3.419	0.019	Biological Process	0.16541	0.664702	4	206	FF-mul00001837;FF-mul00020965;FF-mul00024138;FF-mul00024139
GO:0001885	endothelial cell development	1.709	0.028	Biological Process	0.167443	0.664702	2	71	FF-mul00006793;FF-mul00006795
GO:0006513	protein monoubiquitination	1.709	0.028	Biological Process	0.167443	0.664702	2	71	FF-mul00000575;FF-mul00006784
GO:0006757	ATP generation from ADP	1.709	0.028	Biological Process	0.167443	0.664702	2	71	FF-mul00007373;FF-mul00020965
GO:0042475	odontogenesis of dentin-containing tooth	1.709	0.028	Biological Process	0.167443	0.664702	2	71	FF-mul00006793;FF-mul00006795
GO:0001222	transcription corepressor binding	0.98	0.056	Molecular Function	0.16797	0.456775	1	18	FF-mul00012444
GO:0004090	carbonyl reductase (NADPH) activity	0.98	0.056	Molecular Function	0.16797	0.456775	1	18	FF-mul00014004
GO:0015248	sterol transporter activity	0.98	0.056	Molecular Function	0.16797	0.456775	1	18	FF-mul00002682
GO:0000813	ESCRT I complex	0.926	0.053	Cellular Component	0.168798	0.475903	1	19	FF-mul00008101
GO:0005927	muscle tendon junction	0.926	0.053	Cellular Component	0.168798	0.475903	1	19	FF-mul00020834
GO:0035003	subapical complex	0.926	0.053	Cellular Component	0.168798	0.475903	1	19	FF-mul00018978
GO:0000187	activation of MAPK activity	2.564	0.022	Biological Process	0.169545	0.664702	3	137	FF-mul00006306;FF-mul00006784;FF-mul00020965
GO:0051259	protein oligomerization	7.692	0.015	Biological Process	0.17045	0.664702	9	601	FF-mul00006784;FF-mul00007155;FF-mul00014004;FF-mul00020965;FF-mul00021865;FF-mul00022496;FF-mul00023864;FF-mul00024138;FF-mul00024139
GO:0008610	lipid biosynthetic process	8.547	0.015	Biological Process	0.170936	0.664702	10	684	FF-mul00002682;FF-mul00006185;FF-mul00006186;FF-mul00006786;FF-mul00007156;FF-mul00012444;FF-mul00018710;FF-mul00020965;FF-mul00021010;FF-mul00023865
GO:0003344	pericardium morphogenesis	0.855	0.056	Biological Process	0.171042	0.664702	1	18	FF-mul00020834
GO:0005997	xylulose metabolic process	0.855	0.056	Biological Process	0.171042	0.664702	1	18	FF-mul00014004
GO:0007205	protein kinase C-activating G-protein coupled receptor signaling pathway	0.855	0.056	Biological Process	0.171042	0.664702	1	18	FF-mul00006306
GO:0007438	oenocyte development	0.855	0.056	Biological Process	0.171042	0.664702	1	18	FF-mul00006446
GO:0016201	synaptic target inhibition	0.855	0.056	Biological Process	0.171042	0.664702	1	18	FF-mul00023865
GO:0021551	central nervous system morphogenesis	0.855	0.056	Biological Process	0.171042	0.664702	1	18	FF-mul00020834
GO:0030241	skeletal muscle myosin thick filament assembly	0.855	0.056	Biological Process	0.171042	0.664702	1	18	FF-mul00016343
GO:0031017	exocrine pancreas development	0.855	0.056	Biological Process	0.171042	0.664702	1	18	FF-mul00020965
GO:0031038	myosin II filament organization	0.855	0.056	Biological Process	0.171042	0.664702	1	18	FF-mul00020834
GO:0032875	regulation of DNA endoreduplication	0.855	0.056	Biological Process	0.171042	0.664702	1	18	FF-mul00020017
GO:0033235	positive regulation of protein sumoylation	0.855	0.056	Biological Process	0.171042	0.664702	1	18	FF-mul00006402
GO:0033599	regulation of mammary gland epithelial cell proliferation	0.855	0.056	Biological Process	0.171042	0.664702	1	18	FF-mul00021010
GO:0034377	plasma lipoprotein particle assembly	0.855	0.056	Biological Process	0.171042	0.664702	1	18	FF-mul00023865
GO:0045186	zonula adherens assembly	0.855	0.056	Biological Process	0.171042	0.664702	1	18	FF-mul00018978
GO:0045684	positive regulation of epidermis development	0.855	0.056	Biological Process	0.171042	0.664702	1	18	FF-mul00021010
GO:0048312	intracellular distribution of mitochondria	0.855	0.056	Biological Process	0.171042	0.664702	1	18	FF-mul00000618
GO:0061620	glycolytic process through glucose-6-phosphate	0.855	0.056	Biological Process	0.171042	0.664702	1	18	FF-mul00007373
GO:0070424	regulation of nucleotide-binding oligomerization domain containing signaling pathway	0.855	0.056	Biological Process	0.171042	0.664702	1	18	FF-mul00006784
GO:0070935	3'-UTR-mediated mRNA stabilization	0.855	0.056	Biological Process	0.171042	0.664702	1	18	FF-mul00006446
GO:0090030	regulation of steroid hormone biosynthetic process	0.855	0.056	Biological Process	0.171042	0.664702	1	18	FF-mul00020965
GO:2001046	positive regulation of integrin-mediated signaling pathway	0.855	0.056	Biological Process	0.171042	0.664702	1	18	FF-mul00023868
GO:0001960	negative regulation of cytokine-mediated signaling pathway	1.709	0.028	Biological Process	0.171125	0.664702	2	72	FF-mul00014033;FF-mul00014034
GO:0007062	sister chromatid cohesion	1.709	0.028	Biological Process	0.171125	0.664702	2	72	FF-mul00003799;FF-mul00003924
GO:0010517	regulation of phospholipase activity	1.709	0.028	Biological Process	0.171125	0.664702	2	72	FF-mul00024138;FF-mul00024139
GO:0046605	regulation of centrosome cycle	1.709	0.028	Biological Process	0.171125	0.664702	2	72	FF-mul00016337;FF-mul00016340
GO:0090502	RNA phosphodiester bond hydrolysis, endonucleolytic	1.709	0.028	Biological Process	0.171125	0.664702	2	72	FF-mul00012575;FF-mul00014037
GO:2000378	negative regulation of reactive oxygen species metabolic process	1.709	0.028	Biological Process	0.171125	0.664702	2	72	FF-mul00006784;FF-mul00022496
GO:0031410	cytoplasmic vesicle	20.37	0.012	Cellular Component	0.171496	0.480408	22	1847	FF-mul00000575;FF-mul00002537;FF-mul00002682;FF-mul00002692;FF-mul00002728;FF-mul00006154;FF-mul00006185;FF-mul00006186;FF-mul00006793;FF-mul00006795;FF-mul00007155;FF-mul00008101;FF-mul00014006;FF-mul00014033;FF-mul00014034;FF-mul00018067;FF-mul00018710;FF-mul00019169;FF-mul00020834;FF-mul00020965;FF-mul00022496;FF-mul00023864
GO:0050680	negative regulation of epithelial cell proliferation	2.564	0.022	Biological Process	0.172089	0.667682	3	138	FF-mul00006793;FF-mul00006795;FF-mul00021010
GO:0001047	core promoter binding	1.961	0.027	Molecular Function	0.17309	0.46831	2	74	FF-mul00012444;FF-mul00021010
GO:0010975	regulation of neuron projection development	8.547	0.015	Biological Process	0.173111	0.670878	10	686	FF-mul00002681;FF-mul00003924;FF-mul00006185;FF-mul00006186;FF-mul00007157;FF-mul00020834;FF-mul00020965;FF-mul00022496;FF-mul00024138;FF-mul00024139
GO:0040017	positive regulation of locomotion	6.838	0.015	Biological Process	0.173633	0.672005	8	522	FF-mul00006793;FF-mul00006795;FF-mul00007157;FF-mul00018067;FF-mul00020834;FF-mul00020965;FF-mul00024138;FF-mul00024139
GO:0006629	lipid metabolic process	14.53	0.013	Biological Process	0.173798	0.672005	17	1285	FF-mul00002682;FF-mul00002695;FF-mul00002728;FF-mul00002734;FF-mul00005852;FF-mul00006185;FF-mul00006186;FF-mul00006786;FF-mul00007156;FF-mul00008482;FF-mul00010430;FF-mul00012444;FF-mul00018710;FF-mul00020965;FF-mul00021010;FF-mul00022496;FF-mul00023865
GO:0008039	synaptic target recognition	1.709	0.027	Biological Process	0.174821	0.672891	2	73	FF-mul00002682;FF-mul00023865
GO:0032715	negative regulation of interleukin-6 production	1.709	0.027	Biological Process	0.174821	0.672891	2	73	FF-mul00014033;FF-mul00014034
GO:0090102	cochlea development	1.709	0.027	Biological Process	0.174821	0.672891	2	73	FF-mul00006793;FF-mul00006795
GO:1904591	positive regulation of protein import	1.709	0.027	Biological Process	0.174821	0.672891	2	73	FF-mul00006784;FF-mul00021010
GO:0019897	extrinsic component of plasma membrane	2.778	0.02	Cellular Component	0.175043	0.484149	3	149	FF-mul00022497;FF-mul00024138;FF-mul00024139
GO:0007596	blood coagulation	3.419	0.019	Biological Process	0.175502	0.674748	4	211	FF-mul00005852;FF-mul00007155;FF-mul00024138;FF-mul00024139
GO:0051179	localization	52.991	0.011	Biological Process	0.175737	0.674885	62	5453	FF-mul00000575;FF-mul00000618;FF-mul00001456;FF-mul00001794;FF-mul00001836;FF-mul00002681;FF-mul00002682;FF-mul00002683;FF-mul00002728;FF-mul00002734;FF-mul00003799;FF-mul00005852;FF-mul00006154;FF-mul00006184;FF-mul00006306;FF-mul00006433;FF-mul00006434;FF-mul00006446;FF-mul00006784;FF-mul00006793;FF-mul00006795;FF-mul00006850;FF-mul00006852;FF-mul00006860;FF-mul00007155;FF-mul00007157;FF-mul000…
GO:0003746	translation elongation factor activity	0.98	0.053	Molecular Function	0.176435	0.468617	1	19	FF-mul00022496
GO:0015556	C4-dicarboxylate transmembrane transporter activity	0.98	0.053	Molecular Function	0.176435	0.468617	1	19	FF-mul00019757
GO:0017075	syntaxin-1 binding	0.98	0.053	Molecular Function	0.176435	0.468617	1	19	FF-mul00014006
GO:0009055	electron carrier activity	1.961	0.027	Molecular Function	0.17672	0.468617	2	75	FF-mul00008482;FF-mul00020681
GO:0005682	U5 snRNP	0.926	0.05	Cellular Component	0.176855	0.484149	1	20	FF-mul00000327
GO:0005689	U12-type spliceosomal complex	0.926	0.05	Cellular Component	0.176855	0.484149	1	20	FF-mul00002691
GO:1990904	ribonucleoprotein complex	9.259	0.014	Cellular Component	0.177263	0.484149	10	739	FF-mul00000327;FF-mul00002691;FF-mul00003923;FF-mul00006446;FF-mul00006741;FF-mul00014037;FF-mul00021864;FF-mul00021865;FF-mul00023560;FF-mul00023561
GO:0032435	negative regulation of proteasomal ubiquitin-dependent protein catabolic process	1.709	0.027	Biological Process	0.178529	0.678362	2	74	FF-mul00006740;FF-mul00018978
GO:0050766	positive regulation of phagocytosis	1.709	0.027	Biological Process	0.178529	0.678362	2	74	FF-mul00006852;FF-mul00018067
GO:0060761	negative regulation of response to cytokine stimulus	1.709	0.027	Biological Process	0.178529	0.678362	2	74	FF-mul00014033;FF-mul00014034
GO:0048699	generation of neurons	22.222	0.012	Biological Process	0.178724	0.678362	26	2092	FF-mul00002681;FF-mul00002682;FF-mul00003924;FF-mul00006185;FF-mul00006186;FF-mul00006306;FF-mul00006793;FF-mul00006795;FF-mul00006850;FF-mul00007157;FF-mul00009997;FF-mul00014005;FF-mul00014006;FF-mul00016503;FF-mul00018067;FF-mul00018978;FF-mul00020681;FF-mul00020834;FF-mul00020965;FF-mul00021010;FF-mul00021865;FF-mul00022496;FF-mul00023865;FF-mul00023868;FF-mul00024138;FF-mul00024139
GO:0051338	regulation of transferase activity	10.256	0.014	Biological Process	0.179164	0.678362	12	860	FF-mul00000576;FF-mul00001456;FF-mul00002728;FF-mul00003924;FF-mul00006306;FF-mul00006784;FF-mul00014037;FF-mul00016343;FF-mul00020965;FF-mul00022496;FF-mul00024138;FF-mul00024139
GO:0007426	tracheal outgrowth, open tracheal system	0.855	0.053	Biological Process	0.179643	0.678362	1	19	FF-mul00020834
GO:0021910	smoothened signaling pathway involved in ventral spinal cord patterning	0.855	0.053	Biological Process	0.179643	0.678362	1	19	FF-mul00006850
GO:0033145	positive regulation of intracellular steroid hormone receptor signaling pathway	0.855	0.053	Biological Process	0.179643	0.678362	1	19	FF-mul00021010
GO:0035584	calcium-mediated signaling using intracellular calcium source	0.855	0.053	Biological Process	0.179643	0.678362	1	19	FF-mul00006306
GO:0044321	response to leptin	0.855	0.053	Biological Process	0.179643	0.678362	1	19	FF-mul00012444
GO:0048803	imaginal disc-derived male genitalia morphogenesis	0.855	0.053	Biological Process	0.179643	0.678362	1	19	FF-mul00020834
GO:0060298	positive regulation of sarcomere organization	0.855	0.053	Biological Process	0.179643	0.678362	1	19	FF-mul00020834
GO:0061615	glycolytic process through fructose-6-phosphate	0.855	0.053	Biological Process	0.179643	0.678362	1	19	FF-mul00007373
GO:1900044	regulation of protein K63-linked ubiquitination	0.855	0.053	Biological Process	0.179643	0.678362	1	19	FF-mul00006784
GO:1902603	carnitine transmembrane transport	0.855	0.053	Biological Process	0.179643	0.678362	1	19	FF-mul00020682
GO:0043235	receptor complex	4.63	0.016	Cellular Component	0.17977	0.485145	5	309	FF-mul00006306;FF-mul00006784;FF-mul00014006;FF-mul00020834;FF-mul00020965
GO:0043209	myelin sheath	2.778	0.02	Cellular Component	0.179848	0.485145	3	151	FF-mul00020681;FF-mul00020834;FF-mul00022496
GO:0042578	phosphoric ester hydrolase activity	4.902	0.017	Molecular Function	0.180599	0.476532	5	295	FF-mul00006185;FF-mul00006186;FF-mul00007156;FF-mul00024138;FF-mul00024139
GO:0050793	regulation of developmental process	27.35	0.012	Biological Process	0.181313	0.681497	32	2642	FF-mul00000575;FF-mul00000618;FF-mul00002681;FF-mul00002729;FF-mul00003922;FF-mul00003924;FF-mul00006184;FF-mul00006185;FF-mul00006186;FF-mul00006306;FF-mul00006446;FF-mul00006784;FF-mul00006793;FF-mul00006795;FF-mul00006850;FF-mul00007157;FF-mul00008102;FF-mul00012444;FF-mul00014005;FF-mul00014033;FF-mul00014034;FF-mul00018067;FF-mul00018712;FF-mul00018978;FF-mul00020017;FF-mul00020834;FF-mul000…
GO:0030162	regulation of proteolysis	8.547	0.014	Biological Process	0.181944	0.681497	10	694	FF-mul00001837;FF-mul00003799;FF-mul00003924;FF-mul00006740;FF-mul00006784;FF-mul00006793;FF-mul00006795;FF-mul00007155;FF-mul00018978;FF-mul00020018
GO:1903426	regulation of reactive oxygen species biosynthetic process	1.709	0.027	Biological Process	0.18225	0.681497	2	75	FF-mul00020965;FF-mul00022496
GO:0050727	regulation of inflammatory response	4.274	0.017	Biological Process	0.182346	0.681497	5	290	FF-mul00001837;FF-mul00006784;FF-mul00007155;FF-mul00014033;FF-mul00014034
GO:0044264	cellular polysaccharide metabolic process	2.564	0.021	Biological Process	0.182375	0.681497	3	142	FF-mul00000618;FF-mul00012444;FF-mul00020965
GO:0010467	gene expression	38.462	0.012	Biological Process	0.183333	0.681497	45	3852	FF-mul00000327;FF-mul00001456;FF-mul00001794;FF-mul00001837;FF-mul00002691;FF-mul00002728;FF-mul00002735;FF-mul00003922;FF-mul00003923;FF-mul00006184;FF-mul00006306;FF-mul00006402;FF-mul00006446;FF-mul00006626;FF-mul00006740;FF-mul00006741;FF-mul00006784;FF-mul00006793;FF-mul00006795;FF-mul00006850;FF-mul00006859;FF-mul00007155;FF-mul00007157;FF-mul00008483;FF-mul00012444;FF-mul00012574;FF-mul000…
GO:0030295	protein kinase activator activity	1.961	0.026	Molecular Function	0.184017	0.478184	2	77	FF-mul00000576;FF-mul00006306
GO:0005681	spliceosomal complex	2.778	0.02	Cellular Component	0.18469	0.492513	3	153	FF-mul00000327;FF-mul00002691;FF-mul00021864
GO:0034483	heparan sulfate sulfotransferase activity	0.98	0.05	Molecular Function	0.184814	0.478184	1	20	FF-mul00000618
GO:0042834	peptidoglycan binding	0.98	0.05	Molecular Function	0.184814	0.478184	1	20	FF-mul00002682
GO:0098770	FBXO family protein binding	0.98	0.05	Molecular Function	0.184814	0.478184	1	20	FF-mul00006784
GO:0005847	mRNA cleavage and polyadenylation specificity factor complex	0.926	0.048	Cellular Component	0.184833	0.492513	1	21	FF-mul00012575
GO:0009266	response to temperature stimulus	5.128	0.016	Biological Process	0.185468	0.681497	6	370	FF-mul00001794;FF-mul00003922;FF-mul00006184;FF-mul00018712;FF-mul00024138;FF-mul00024139
GO:0014706	striated muscle tissue development	5.128	0.016	Biological Process	0.185468	0.681497	6	370	FF-mul00006446;FF-mul00006793;FF-mul00006795;FF-mul00016343;FF-mul00020834;FF-mul00021010
GO:0032409	regulation of transporter activity	3.419	0.019	Biological Process	0.185802	0.681497	4	216	FF-mul00006306;FF-mul00014099;FF-mul00014100;FF-mul00020965
GO:0045879	negative regulation of smoothened signaling pathway	1.709	0.026	Biological Process	0.185983	0.681497	2	76	FF-mul00000575;FF-mul00006850
GO:0060415	muscle tissue morphogenesis	1.709	0.026	Biological Process	0.185983	0.681497	2	76	FF-mul00016343;FF-mul00021010
GO:1902017	regulation of cilium assembly	1.709	0.026	Biological Process	0.185983	0.681497	2	76	FF-mul00006793;FF-mul00006795
GO:0023057	negative regulation of signaling	16.239	0.013	Biological Process	0.186723	0.681497	19	1477	FF-mul00000575;FF-mul00001837;FF-mul00002729;FF-mul00003922;FF-mul00005852;FF-mul00006306;FF-mul00006740;FF-mul00006850;FF-mul00008102;FF-mul00012444;FF-mul00014006;FF-mul00014033;FF-mul00014034;FF-mul00018978;FF-mul00020834;FF-mul00020965;FF-mul00021864;FF-mul00024138;FF-mul00024139
GO:0006064	glucuronate catabolic process	0.855	0.05	Biological Process	0.188156	0.681497	1	20	FF-mul00014004
GO:0006682	galactosylceramide biosynthetic process	0.855	0.05	Biological Process	0.188156	0.681497	1	20	FF-mul00006786
GO:0006964	positive regulation of biosynthetic process of antibacterial peptides active against Gram-negative bacteria	0.855	0.05	Biological Process	0.188156	0.681497	1	20	FF-mul00006784
GO:0007483	genital disc morphogenesis	0.855	0.05	Biological Process	0.188156	0.681497	1	20	FF-mul00020834
GO:0010310	regulation of hydrogen peroxide metabolic process	0.855	0.05	Biological Process	0.188156	0.681497	1	20	FF-mul00020965
GO:0015697	quaternary ammonium group transport	0.855	0.05	Biological Process	0.188156	0.681497	1	20	FF-mul00020682
GO:0015838	amino-acid betaine transport	0.855	0.05	Biological Process	0.188156	0.681497	1	20	FF-mul00020682
GO:0015879	carnitine transport	0.855	0.05	Biological Process	0.188156	0.681497	1	20	FF-mul00020682
GO:0019323	pentose catabolic process	0.855	0.05	Biological Process	0.188156	0.681497	1	20	FF-mul00014004
GO:0019375	galactolipid biosynthetic process	0.855	0.05	Biological Process	0.188156	0.681497	1	20	FF-mul00006786
GO:0019640	glucuronate catabolic process to xylulose 5-phosphate	0.855	0.05	Biological Process	0.188156	0.681497	1	20	FF-mul00014004
GO:0021535	cell migration in hindbrain	0.855	0.05	Biological Process	0.188156	0.681497	1	20	FF-mul00020834
GO:0035126	post-embryonic genitalia morphogenesis	0.855	0.05	Biological Process	0.188156	0.681497	1	20	FF-mul00020834
GO:0042789	mRNA transcription from RNA polymerase II promoter	0.855	0.05	Biological Process	0.188156	0.681497	1	20	FF-mul00021010
GO:0043162	ubiquitin-dependent protein catabolic process via the multivesicular body sorting pathway	0.855	0.05	Biological Process	0.188156	0.681497	1	20	FF-mul00008101
GO:0044068	modulation by symbiont of host cellular process	0.855	0.05	Biological Process	0.188156	0.681497	1	20	FF-mul00001837
GO:0045725	positive regulation of glycogen biosynthetic process	0.855	0.05	Biological Process	0.188156	0.681497	1	20	FF-mul00020965
GO:0045830	positive regulation of isotype switching	0.855	0.05	Biological Process	0.188156	0.681497	1	20	FF-mul00020017
GO:0048805	imaginal disc-derived genitalia morphogenesis	0.855	0.05	Biological Process	0.188156	0.681497	1	20	FF-mul00020834
GO:0051167	xylulose 5-phosphate metabolic process	0.855	0.05	Biological Process	0.188156	0.681497	1	20	FF-mul00014004
GO:0060009	Sertoli cell development	0.855	0.05	Biological Process	0.188156	0.681497	1	20	FF-mul00020834
GO:1901159	xylulose 5-phosphate biosynthetic process	0.855	0.05	Biological Process	0.188156	0.681497	1	20	FF-mul00014004
GO:1902916	positive regulation of protein polyubiquitination	0.855	0.05	Biological Process	0.188156	0.681497	1	20	FF-mul00006784
GO:2000811	negative regulation of anoikis	0.855	0.05	Biological Process	0.188156	0.681497	1	20	FF-mul00020834
GO:2001044	regulation of integrin-mediated signaling pathway	0.855	0.05	Biological Process	0.188156	0.681497	1	20	FF-mul00023868
GO:0051093	negative regulation of developmental process	11.966	0.013	Biological Process	0.188311	0.681497	14	1041	FF-mul00000575;FF-mul00002729;FF-mul00006185;FF-mul00006186;FF-mul00006850;FF-mul00014033;FF-mul00014034;FF-mul00018712;FF-mul00018978;FF-mul00020834;FF-mul00021010;FF-mul00023864;FF-mul00024138;FF-mul00024139
GO:0031670	cellular response to nutrient	1.709	0.026	Biological Process	0.189726	0.6837	2	77	FF-mul00020834;FF-mul00021010
GO:0032222	regulation of synaptic transmission, cholinergic	1.709	0.026	Biological Process	0.189726	0.6837	2	77	FF-mul00024138;FF-mul00024139
GO:0051972	regulation of telomerase activity	1.709	0.026	Biological Process	0.189726	0.6837	2	77	FF-mul00001456;FF-mul00014037
GO:0070265	necrotic cell death	1.709	0.026	Biological Process	0.189726	0.6837	2	77	FF-mul00003924;FF-mul00006784
GO:0006275	regulation of DNA replication	3.419	0.018	Biological Process	0.189976	0.683875	4	218	FF-mul00001456;FF-mul00003799;FF-mul00014037;FF-mul00020017
GO:0048660	regulation of smooth muscle cell proliferation	2.564	0.021	Biological Process	0.190197	0.683942	3	145	FF-mul00020965;FF-mul00024138;FF-mul00024139
GO:0045597	positive regulation of cell differentiation	11.111	0.014	Biological Process	0.190504	0.684322	13	957	FF-mul00003922;FF-mul00003924;FF-mul00006185;FF-mul00006186;FF-mul00006306;FF-mul00007157;FF-mul00018978;FF-mul00020834;FF-mul00020965;FF-mul00021010;FF-mul00022496;FF-mul00024138;FF-mul00024139
GO:0008135	translation factor activity, RNA binding	1.961	0.025	Molecular Function	0.191357	0.483687	2	79	FF-mul00012574;FF-mul00022496
GO:0008146	sulfotransferase activity	1.961	0.025	Molecular Function	0.191357	0.483687	2	79	FF-mul00000618;FF-mul00006786
GO:0007389	pattern specification process	11.111	0.014	Biological Process	0.191486	0.687121	13	958	FF-mul00000618;FF-mul00002728;FF-mul00003924;FF-mul00006740;FF-mul00006793;FF-mul00006795;FF-mul00006850;FF-mul00014005;FF-mul00014033;FF-mul00014034;FF-mul00016343;FF-mul00018067;FF-mul00018978
GO:0007599	hemostasis	3.419	0.018	Biological Process	0.192075	0.687989	4	219	FF-mul00005852;FF-mul00007155;FF-mul00024138;FF-mul00024139
GO:0005868	cytoplasmic dynein complex	0.926	0.045	Cellular Component	0.192736	0.505868	1	22	FF-mul00001836
GO:0031305	integral component of mitochondrial inner membrane	0.926	0.045	Cellular Component	0.192736	0.505868	1	22	FF-mul00008482
GO:0050709	negative regulation of protein secretion	2.564	0.021	Biological Process	0.192823	0.687989	3	146	FF-mul00014006;FF-mul00014033;FF-mul00014034
GO:0001671	ATPase activator activity	0.98	0.048	Molecular Function	0.193109	0.483687	1	21	FF-mul00003922
GO:0008239	dipeptidyl-peptidase activity	0.98	0.048	Molecular Function	0.193109	0.483687	1	21	FF-mul00023745
GO:0016645	oxidoreductase activity, acting on the CH-NH group of donors	0.98	0.048	Molecular Function	0.193109	0.483687	1	21	FF-mul00008482
GO:0017153	sodium:dicarboxylate symporter activity	0.98	0.048	Molecular Function	0.193109	0.483687	1	21	FF-mul00019757
GO:0019900	kinase binding	9.804	0.014	Molecular Function	0.193293	0.483687	10	719	FF-mul00000576;FF-mul00001456;FF-mul00001837;FF-mul00006306;FF-mul00016343;FF-mul00018978;FF-mul00020834;FF-mul00020965;FF-mul00022496;FF-mul00023864
GO:0005737	cytoplasm	76.852	0.01	Cellular Component	0.193719	0.505868	83	8113	FF-mul00000575;FF-mul00000576;FF-mul00000618;FF-mul00001456;FF-mul00001794;FF-mul00001834;FF-mul00001836;FF-mul00001837;FF-mul00002537;FF-mul00002681;FF-mul00002682;FF-mul00002692;FF-mul00002695;FF-mul00002728;FF-mul00002734;FF-mul00002735;FF-mul00003799;FF-mul00003922;FF-mul00003924;FF-mul00005852;FF-mul00006154;FF-mul00006184;FF-mul00006185;FF-mul00006186;FF-mul00006306;FF-mul00006400;FF-mul000…
GO:0050817	coagulation	3.419	0.018	Biological Process	0.194181	0.687989	4	220	FF-mul00005852;FF-mul00007155;FF-mul00024138;FF-mul00024139
GO:0005578	proteinaceous extracellular matrix	2.778	0.019	Cellular Component	0.194476	0.505868	3	157	FF-mul00020834;FF-mul00023865;FF-mul00023868
GO:0043122	regulation of I-kappaB kinase/NF-kappaB signaling	2.564	0.02	Biological Process	0.195459	0.687989	3	147	FF-mul00001837;FF-mul00002735;FF-mul00006784
GO:0044706	multi-multicellular organism process	6.838	0.015	Biological Process	0.195557	0.687989	8	539	FF-mul00007155;FF-mul00016503;FF-mul00018712;FF-mul00020834;FF-mul00021010;FF-mul00023865;FF-mul00024138;FF-mul00024139
GO:0031329	regulation of cellular catabolic process	9.402	0.014	Biological Process	0.195882	0.687989	11	791	FF-mul00001456;FF-mul00002681;FF-mul00002728;FF-mul00006446;FF-mul00006740;FF-mul00006793;FF-mul00006795;FF-mul00014037;FF-mul00018978;FF-mul00020965;FF-mul00022496
GO:0006063	uronic acid metabolic process	0.855	0.048	Biological Process	0.196581	0.687989	1	21	FF-mul00014004
GO:0014887	cardiac muscle adaptation	0.855	0.048	Biological Process	0.196581	0.687989	1	21	FF-mul00023868
GO:0019585	glucuronate metabolic process	0.855	0.048	Biological Process	0.196581	0.687989	1	21	FF-mul00014004
GO:0032594	protein transport within lipid bilayer	0.855	0.048	Biological Process	0.196581	0.687989	1	21	FF-mul00020834
GO:0033197	response to vitamin E	0.855	0.048	Biological Process	0.196581	0.687989	1	21	FF-mul00020965
GO:0034142	toll-like receptor 4 signaling pathway	0.855	0.048	Biological Process	0.196581	0.687989	1	21	FF-mul00012444
GO:0045199	maintenance of epithelial cell apical/basal polarity	0.855	0.048	Biological Process	0.196581	0.687989	1	21	FF-mul00018978
GO:0045456	ecdysteroid biosynthetic process	0.855	0.048	Biological Process	0.196581	0.687989	1	21	FF-mul00002682
GO:0045948	positive regulation of translational initiation	0.855	0.048	Biological Process	0.196581	0.687989	1	21	FF-mul00014002
GO:0045987	positive regulation of smooth muscle contraction	0.855	0.048	Biological Process	0.196581	0.687989	1	21	FF-mul00020834
GO:0060278	regulation of ovulation	0.855	0.048	Biological Process	0.196581	0.687989	1	21	FF-mul00020834
GO:0060602	branch elongation of an epithelium	0.855	0.048	Biological Process	0.196581	0.687989	1	21	FF-mul00021010
GO:0071332	cellular response to fructose stimulus	0.855	0.048	Biological Process	0.196581	0.687989	1	21	FF-mul00006154
GO:0098780	response to mitochondrial depolarisation	0.855	0.048	Biological Process	0.196581	0.687989	1	21	FF-mul00002728
GO:1901076	positive regulation of engulfment of apoptotic cell	0.855	0.048	Biological Process	0.196581	0.687989	1	21	FF-mul00018067
GO:1901522	positive regulation of transcription from RNA polymerase II promoter involved in cellular response to chemical stimulus	0.855	0.048	Biological Process	0.196581	0.687989	1	21	FF-mul00006626
GO:0016236	macroautophagy	4.274	0.017	Biological Process	0.196597	0.687989	5	298	FF-mul00002681;FF-mul00002728;FF-mul00006793;FF-mul00006795;FF-mul00023864
GO:0031647	regulation of protein stability	4.274	0.017	Biological Process	0.196597	0.687989	5	298	FF-mul00003922;FF-mul00006740;FF-mul00018978;FF-mul00024138;FF-mul00024139
GO:0060021	palate development	1.709	0.025	Biological Process	0.197244	0.689539	2	79	FF-mul00006793;FF-mul00006795
GO:0044248	cellular catabolic process	22.222	0.012	Biological Process	0.197842	0.69092	26	2120	FF-mul00001456;FF-mul00002681;FF-mul00002695;FF-mul00002728;FF-mul00002735;FF-mul00003924;FF-mul00006446;FF-mul00006538;FF-mul00006539;FF-mul00006740;FF-mul00006784;FF-mul00006793;FF-mul00006795;FF-mul00007373;FF-mul00008101;FF-mul00008482;FF-mul00012444;FF-mul00014003;FF-mul00014004;FF-mul00014037;FF-mul00018978;FF-mul00020018;FF-mul00020965;FF-mul00022496;FF-mul00023864;FF-mul00023865
GO:0006641	triglyceride metabolic process	2.564	0.02	Biological Process	0.198104	0.691122	3	148	FF-mul00002695;FF-mul00002728;FF-mul00023865
GO:0010506	regulation of autophagy	4.274	0.017	Biological Process	0.198406	0.691464	5	299	FF-mul00002681;FF-mul00002728;FF-mul00006793;FF-mul00006795;FF-mul00022496
GO:0019209	kinase activator activity	1.961	0.025	Molecular Function	0.198736	0.494984	2	81	FF-mul00000576;FF-mul00006306
GO:0044237	cellular metabolic process	73.504	0.011	Biological Process	0.199421	0.692803	86	7848	FF-mul00000327;FF-mul00000575;FF-mul00000576;FF-mul00000618;FF-mul00001456;FF-mul00001794;FF-mul00001795;FF-mul00001796;FF-mul00001837;FF-mul00002537;FF-mul00002681;FF-mul00002682;FF-mul00002691;FF-mul00002695;FF-mul00002728;FF-mul00002729;FF-mul00002734;FF-mul00002735;FF-mul00003799;FF-mul00003922;FF-mul00003923;FF-mul00003924;FF-mul00005852;FF-mul00006185;FF-mul00006186;FF-mul00006306;FF-mul000…
GO:0065008	regulation of biological quality	37.607	0.012	Biological Process	0.199525	0.692803	44	3787	FF-mul00000618;FF-mul00001456;FF-mul00001794;FF-mul00001837;FF-mul00002681;FF-mul00002682;FF-mul00002683;FF-mul00002728;FF-mul00002734;FF-mul00003922;FF-mul00003924;FF-mul00005852;FF-mul00006154;FF-mul00006184;FF-mul00006306;FF-mul00006446;FF-mul00006740;FF-mul00006793;FF-mul00006795;FF-mul00006852;FF-mul00007155;FF-mul00007157;FF-mul00009997;FF-mul00012444;FF-mul00014005;FF-mul00014006;FF-mul000…
GO:0007560	imaginal disc morphogenesis	5.983	0.015	Biological Process	0.199833	0.692803	7	460	FF-mul00000618;FF-mul00006446;FF-mul00007157;FF-mul00008102;FF-mul00014033;FF-mul00014034;FF-mul00020834
GO:0031330	negative regulation of cellular catabolic process	4.274	0.017	Biological Process	0.20022	0.692803	5	300	FF-mul00001456;FF-mul00002681;FF-mul00006446;FF-mul00006740;FF-mul00018978
GO:0031304	intrinsic component of mitochondrial inner membrane	0.926	0.043	Cellular Component	0.200562	0.513322	1	23	FF-mul00008482
GO:0036379	myofilament	0.926	0.043	Cellular Component	0.200562	0.513322	1	23	FF-mul00016343
GO:0031344	regulation of cell projection organization	10.256	0.014	Biological Process	0.20067	0.692803	12	881	FF-mul00002681;FF-mul00003924;FF-mul00006185;FF-mul00006186;FF-mul00006793;FF-mul00006795;FF-mul00007157;FF-mul00020834;FF-mul00020965;FF-mul00022496;FF-mul00024138;FF-mul00024139
GO:0034121	regulation of toll-like receptor signaling pathway	1.709	0.025	Biological Process	0.201016	0.692803	2	80	FF-mul00006784;FF-mul00012444
GO:0071013	catalytic step 2 spliceosome	1.852	0.023	Cellular Component	0.202241	0.513322	2	86	FF-mul00000327;FF-mul00002691
GO:0016604	nuclear body	7.407	0.014	Cellular Component	0.202595	0.513322	8	583	FF-mul00002691;FF-mul00005852;FF-mul00008483;FF-mul00012444;FF-mul00018713;FF-mul00023560;FF-mul00023561;FF-mul00023864
GO:2000241	regulation of reproductive process	5.128	0.016	Biological Process	0.20293	0.692803	6	381	FF-mul00003924;FF-mul00018712;FF-mul00020834;FF-mul00020965;FF-mul00024138;FF-mul00024139
GO:0061062	regulation of nematode larval development	2.564	0.02	Biological Process	0.20342	0.692803	3	150	FF-mul00000575;FF-mul00018712;FF-mul00020834
GO:0031256	leading edge membrane	2.778	0.019	Cellular Component	0.204389	0.513322	3	161	FF-mul00020834;FF-mul00020965;FF-mul00022496
GO:0044420	extracellular matrix component	2.778	0.019	Cellular Component	0.204389	0.513322	3	161	FF-mul00020834;FF-mul00023865;FF-mul00023868
GO:0061008	hepaticobiliary system development	3.419	0.018	Biological Process	0.20482	0.692803	4	225	FF-mul00006793;FF-mul00006795;FF-mul00014005;FF-mul00021010
GO:0051051	negative regulation of transport	6.838	0.015	Biological Process	0.204912	0.692803	8	546	FF-mul00014006;FF-mul00014033;FF-mul00014034;FF-mul00014099;FF-mul00014100;FF-mul00020965;FF-mul00024138;FF-mul00024139
GO:0002812	biosynthetic process of antibacterial peptides active against Gram-negative bacteria	0.855	0.045	Biological Process	0.204919	0.692803	1	22	FF-mul00006784
GO:0002813	regulation of biosynthetic process of antibacterial peptides active against Gram-negative bacteria	0.855	0.045	Biological Process	0.204919	0.692803	1	22	FF-mul00006784
GO:0009949	polarity specification of anterior/posterior axis	0.855	0.045	Biological Process	0.204919	0.692803	1	22	FF-mul00003924
GO:0010560	positive regulation of glycoprotein biosynthetic process	0.855	0.045	Biological Process	0.204919	0.692803	1	22	FF-mul00020965
GO:0010752	regulation of cGMP-mediated signaling	0.855	0.045	Biological Process	0.204919	0.692803	1	22	FF-mul00018712
GO:0030224	monocyte differentiation	0.855	0.045	Biological Process	0.204919	0.692803	1	22	FF-mul00021010
GO:0035002	liquid clearance, open tracheal system	0.855	0.045	Biological Process	0.204919	0.692803	1	22	FF-mul00018978
GO:0036342	post-anal tail morphogenesis	0.855	0.045	Biological Process	0.204919	0.692803	1	22	FF-mul00007156
GO:0040027	negative regulation of vulval development	0.855	0.045	Biological Process	0.204919	0.692803	1	22	FF-mul00000575
GO:0046459	short-chain fatty acid metabolic process	0.855	0.045	Biological Process	0.204919	0.692803	1	22	FF-mul00023865
GO:0051923	sulfation	0.855	0.045	Biological Process	0.204919	0.692803	1	22	FF-mul00000618
GO:0060282	positive regulation of oocyte development	0.855	0.045	Biological Process	0.204919	0.692803	1	22	FF-mul00003924
GO:0065005	protein-lipid complex assembly	0.855	0.045	Biological Process	0.204919	0.692803	1	22	FF-mul00023865
GO:0070841	inclusion body assembly	0.855	0.045	Biological Process	0.204919	0.692803	1	22	FF-mul00003922
GO:0071168	protein localization to chromatin	0.855	0.045	Biological Process	0.204919	0.692803	1	22	FF-mul00003799
GO:0072576	liver morphogenesis	0.855	0.045	Biological Process	0.204919	0.692803	1	22	FF-mul00021010
GO:1900037	regulation of cellular response to hypoxia	0.855	0.045	Biological Process	0.204919	0.692803	1	22	FF-mul00006402
GO:1903361	protein localization to basolateral plasma membrane	0.855	0.045	Biological Process	0.204919	0.692803	1	22	FF-mul00000575
GO:1990403	embryonic brain development	0.855	0.045	Biological Process	0.204919	0.692803	1	22	FF-mul00014005
GO:2000136	regulation of cell proliferation involved in heart morphogenesis	0.855	0.045	Biological Process	0.204919	0.692803	1	22	FF-mul00014005
GO:0022406	membrane docking	2.564	0.02	Biological Process	0.20609	0.696067	3	151	FF-mul00002728;FF-mul00006434;FF-mul00014005
GO:0000977	RNA polymerase II regulatory region sequence-specific DNA binding	6.863	0.015	Molecular Function	0.206112	0.510966	7	474	FF-mul00002735;FF-mul00006626;FF-mul00006859;FF-mul00007157;FF-mul00012444;FF-mul00021010;FF-mul00022355
GO:0032104	regulation of response to extracellular stimulus	3.419	0.018	Biological Process	0.206969	0.697646	4	226	FF-mul00002681;FF-mul00006793;FF-mul00006795;FF-mul00021010
GO:0032107	regulation of response to nutrient levels	3.419	0.018	Biological Process	0.206969	0.697646	4	226	FF-mul00002681;FF-mul00006793;FF-mul00006795;FF-mul00021010
GO:1902531	regulation of intracellular signal transduction	16.239	0.013	Biological Process	0.207891	0.700058	19	1503	FF-mul00000575;FF-mul00000618;FF-mul00001837;FF-mul00002729;FF-mul00002735;FF-mul00005852;FF-mul00006306;FF-mul00006740;FF-mul00006784;FF-mul00007155;FF-mul00008102;FF-mul00014033;FF-mul00014034;FF-mul00018712;FF-mul00018978;FF-mul00020834;FF-mul00020965;FF-mul00021864;FF-mul00023864
GO:0016461	unconventional myosin complex	0.926	0.042	Cellular Component	0.208313	0.517232	1	24	FF-mul00022497
GO:0043034	costamere	0.926	0.042	Cellular Component	0.208313	0.517232	1	24	FF-mul00020834
GO:0021879	forebrain neuron differentiation	1.709	0.024	Biological Process	0.208587	0.700701	2	82	FF-mul00024138;FF-mul00024139
GO:0007635	chemosensory behavior	2.564	0.02	Biological Process	0.208769	0.700701	3	152	FF-mul00018712;FF-mul00024138;FF-mul00024139
GO:0030856	regulation of epithelial cell differentiation	2.564	0.02	Biological Process	0.208769	0.700701	3	152	FF-mul00021010;FF-mul00024138;FF-mul00024139
GO:0090304	nucleic acid metabolic process	35.043	0.012	Biological Process	0.20912	0.700701	41	3522	FF-mul00000327;FF-mul00001456;FF-mul00001794;FF-mul00001795;FF-mul00001796;FF-mul00001837;FF-mul00002691;FF-mul00002735;FF-mul00003799;FF-mul00003922;FF-mul00003923;FF-mul00006306;FF-mul00006400;FF-mul00006402;FF-mul00006446;FF-mul00006626;FF-mul00006740;FF-mul00006741;FF-mul00006784;FF-mul00006850;FF-mul00006859;FF-mul00007157;FF-mul00008483;FF-mul00012444;FF-mul00012575;FF-mul00013833;FF-mul000…
GO:0042974	retinoic acid receptor binding	0.98	0.043	Molecular Function	0.209449	0.514453	1	23	FF-mul00021010
GO:0046920	alpha-(1->3)-fucosyltransferase activity	0.98	0.043	Molecular Function	0.209449	0.514453	1	23	FF-mul00001834
GO:1902578	single-organism localization	41.88	0.011	Biological Process	0.20961	0.700701	49	4276	FF-mul00000575;FF-mul00000618;FF-mul00001794;FF-mul00001836;FF-mul00002681;FF-mul00002682;FF-mul00002683;FF-mul00002728;FF-mul00002734;FF-mul00006154;FF-mul00006306;FF-mul00006433;FF-mul00006784;FF-mul00006793;FF-mul00006795;FF-mul00006850;FF-mul00006852;FF-mul00006860;FF-mul00007155;FF-mul00007374;FF-mul00008101;FF-mul00012444;FF-mul00012575;FF-mul00014006;FF-mul00014033;FF-mul00014034;FF-mul000…
GO:0051347	positive regulation of transferase activity	6.838	0.015	Biological Process	0.210338	0.700701	8	550	FF-mul00000576;FF-mul00001456;FF-mul00002728;FF-mul00003924;FF-mul00006306;FF-mul00006784;FF-mul00020965;FF-mul00022496
GO:0006935	chemotaxis	8.547	0.014	Biological Process	0.210858	0.700701	10	719	FF-mul00002681;FF-mul00006793;FF-mul00006795;FF-mul00007157;FF-mul00018712;FF-mul00020834;FF-mul00023865;FF-mul00023868;FF-mul00024138;FF-mul00024139
GO:0048659	smooth muscle cell proliferation	2.564	0.02	Biological Process	0.211455	0.700701	3	153	FF-mul00020965;FF-mul00024138;FF-mul00024139
GO:0036064	ciliary basal body	2.778	0.018	Cellular Component	0.211901	0.523167	3	164	FF-mul00006793;FF-mul00006795;FF-mul00014005
GO:0001012	RNA polymerase II regulatory region DNA binding	6.863	0.015	Molecular Function	0.211922	0.515223	7	478	FF-mul00002735;FF-mul00006626;FF-mul00006859;FF-mul00007157;FF-mul00012444;FF-mul00021010;FF-mul00022355
GO:0040028	regulation of vulval development	1.709	0.024	Biological Process	0.212384	0.700701	2	83	FF-mul00000575;FF-mul00020834
GO:1903078	positive regulation of protein localization to plasma membrane	1.709	0.024	Biological Process	0.212384	0.700701	2	83	FF-mul00020834;FF-mul00023745
GO:0006953	acute-phase response	0.855	0.043	Biological Process	0.213172	0.700701	1	23	FF-mul00007155
GO:0014048	regulation of glutamate secretion	0.855	0.043	Biological Process	0.213172	0.700701	1	23	FF-mul00006306
GO:0032655	regulation of interleukin-12 production	0.855	0.043	Biological Process	0.213172	0.700701	1	23	FF-mul00002735
GO:0035099	hemocyte migration	0.855	0.043	Biological Process	0.213172	0.700701	1	23	FF-mul00020834
GO:0044849	estrous cycle	0.855	0.043	Biological Process	0.213172	0.700701	1	23	FF-mul00020965
GO:0045648	positive regulation of erythrocyte differentiation	0.855	0.043	Biological Process	0.213172	0.700701	1	23	FF-mul00021010
GO:0045730	respiratory burst	0.855	0.043	Biological Process	0.213172	0.700701	1	23	FF-mul00020965
GO:0048821	erythrocyte development	0.855	0.043	Biological Process	0.213172	0.700701	1	23	FF-mul00021010
GO:0060544	regulation of necroptotic process	0.855	0.043	Biological Process	0.213172	0.700701	1	23	FF-mul00006784
GO:0060546	negative regulation of necroptotic process	0.855	0.043	Biological Process	0.213172	0.700701	1	23	FF-mul00006784
GO:0061323	cell proliferation involved in heart morphogenesis	0.855	0.043	Biological Process	0.213172	0.700701	1	23	FF-mul00014005
GO:0070562	regulation of vitamin D receptor signaling pathway	0.855	0.043	Biological Process	0.213172	0.700701	1	23	FF-mul00021010
GO:0071392	cellular response to estradiol stimulus	0.855	0.043	Biological Process	0.213172	0.700701	1	23	FF-mul00020965
GO:0097062	dendritic spine maintenance	0.855	0.043	Biological Process	0.213172	0.700701	1	23	FF-mul00020965
GO:0006796	phosphate-containing compound metabolic process	27.35	0.012	Biological Process	0.213321	0.700701	32	2692	FF-mul00000576;FF-mul00000618;FF-mul00001794;FF-mul00001837;FF-mul00002537;FF-mul00002695;FF-mul00002728;FF-mul00002729;FF-mul00002734;FF-mul00005852;FF-mul00006185;FF-mul00006186;FF-mul00006306;FF-mul00006784;FF-mul00007156;FF-mul00007373;FF-mul00008482;FF-mul00014004;FF-mul00014033;FF-mul00014034;FF-mul00014037;FF-mul00016343;FF-mul00019758;FF-mul00020834;FF-mul00020965;FF-mul00021010;FF-mul000…
GO:0060828	regulation of canonical Wnt signaling pathway	3.419	0.017	Biological Process	0.213454	0.700701	4	229	FF-mul00006740;FF-mul00014005;FF-mul00024138;FF-mul00024139
GO:0001704	formation of primary germ layer	2.564	0.019	Biological Process	0.21415	0.702279	3	154	FF-mul00000618;FF-mul00018978;FF-mul00020834
GO:0060537	muscle tissue development	5.128	0.015	Biological Process	0.214349	0.702279	6	388	FF-mul00006446;FF-mul00006793;FF-mul00006795;FF-mul00016343;FF-mul00020834;FF-mul00021010
GO:0031981	nuclear lumen	31.481	0.011	Cellular Component	0.214486	0.524375	34	3087	FF-mul00000576;FF-mul00001456;FF-mul00001794;FF-mul00001837;FF-mul00002691;FF-mul00002735;FF-mul00003799;FF-mul00003922;FF-mul00003923;FF-mul00003924;FF-mul00005852;FF-mul00006400;FF-mul00006626;FF-mul00006740;FF-mul00006784;FF-mul00006850;FF-mul00007157;FF-mul00008483;FF-mul00012444;FF-mul00012575;FF-mul00014033;FF-mul00014034;FF-mul00014037;FF-mul00016343;FF-mul00018713;FF-mul00019169;FF-mul000…
GO:0003690	double-stranded DNA binding	8.824	0.014	Molecular Function	0.215078	0.515223	9	651	FF-mul00002735;FF-mul00006626;FF-mul00006859;FF-mul00007157;FF-mul00012444;FF-mul00013833;FF-mul00020017;FF-mul00021010;FF-mul00022355
GO:0032403	protein complex binding	8.824	0.014	Molecular Function	0.215078	0.515223	9	651	FF-mul00008102;FF-mul00016337;FF-mul00016340;FF-mul00016343;FF-mul00020834;FF-mul00020965;FF-mul00021010;FF-mul00024138;FF-mul00024139
GO:0005859	muscle myosin complex	0.926	0.04	Cellular Component	0.21599	0.524375	1	25	FF-mul00016343
GO:0031233	intrinsic component of external side of plasma membrane	0.926	0.04	Cellular Component	0.21599	0.524375	1	25	FF-mul00002683
GO:0043050	pharyngeal pumping	1.709	0.024	Biological Process	0.216188	0.706745	2	84	FF-mul00024138;FF-mul00024139
GO:0050710	negative regulation of cytokine secretion	1.709	0.024	Biological Process	0.216188	0.706745	2	84	FF-mul00014033;FF-mul00014034
GO:0015696	ammonium transport	2.564	0.019	Biological Process	0.216852	0.706745	3	155	FF-mul00020682;FF-mul00024138;FF-mul00024139
GO:0072329	monocarboxylic acid catabolic process	2.564	0.019	Biological Process	0.216852	0.706745	3	155	FF-mul00008482;FF-mul00014004;FF-mul00023865
GO:0004866	endopeptidase inhibitor activity	1.961	0.023	Molecular Function	0.217326	0.515223	2	86	FF-mul00006784;FF-mul00007155
GO:0001530	lipopolysaccharide binding	0.98	0.042	Molecular Function	0.217496	0.515223	1	24	FF-mul00002682
GO:0015645	fatty acid ligase activity	0.98	0.042	Molecular Function	0.217496	0.515223	1	24	FF-mul00002695
GO:0030296	protein tyrosine kinase activator activity	0.98	0.042	Molecular Function	0.217496	0.515223	1	24	FF-mul00006306
GO:0070182	DNA polymerase binding	0.98	0.042	Molecular Function	0.217496	0.515223	1	24	FF-mul00014037
GO:0006006	glucose metabolic process	3.419	0.017	Biological Process	0.21781	0.706745	4	231	FF-mul00007373;FF-mul00012444;FF-mul00014004;FF-mul00020965
GO:0046034	ATP metabolic process	3.419	0.017	Biological Process	0.21781	0.706745	4	231	FF-mul00001794;FF-mul00007373;FF-mul00008482;FF-mul00020965
GO:0034470	ncRNA processing	4.274	0.016	Biological Process	0.218673	0.706745	5	310	FF-mul00001456;FF-mul00003923;FF-mul00006741;FF-mul00023560;FF-mul00023561
GO:0048563	post-embryonic organ morphogenesis	5.983	0.015	Biological Process	0.219062	0.706745	7	473	FF-mul00000618;FF-mul00006446;FF-mul00007157;FF-mul00008102;FF-mul00014033;FF-mul00014034;FF-mul00020834
GO:0044260	cellular macromolecule metabolic process	58.974	0.011	Biological Process	0.21913	0.706745	69	6211	FF-mul00000327;FF-mul00000575;FF-mul00000576;FF-mul00000618;FF-mul00001456;FF-mul00001794;FF-mul00001795;FF-mul00001796;FF-mul00001837;FF-mul00002537;FF-mul00002691;FF-mul00002728;FF-mul00002729;FF-mul00002735;FF-mul00003799;FF-mul00003922;FF-mul00003923;FF-mul00003924;FF-mul00006306;FF-mul00006400;FF-mul00006402;FF-mul00006446;FF-mul00006538;FF-mul00006539;FF-mul00006626;FF-mul00006738;FF-mul000…
GO:0002792	negative regulation of peptide secretion	2.564	0.019	Biological Process	0.219561	0.706745	3	156	FF-mul00014006;FF-mul00014033;FF-mul00014034
GO:0032210	regulation of telomere maintenance via telomerase	1.709	0.024	Biological Process	0.219998	0.706745	2	85	FF-mul00001456;FF-mul00014037
GO:0042632	cholesterol homeostasis	1.709	0.024	Biological Process	0.219998	0.706745	2	85	FF-mul00002682;FF-mul00012444
GO:0055092	sterol homeostasis	1.709	0.024	Biological Process	0.219998	0.706745	2	85	FF-mul00002682;FF-mul00012444
GO:0019905	syntaxin binding	1.961	0.023	Molecular Function	0.221064	0.515755	2	87	FF-mul00002681;FF-mul00014006
GO:0035258	steroid hormone receptor binding	1.961	0.023	Molecular Function	0.221064	0.515755	2	87	FF-mul00006306;FF-mul00021010
GO:0002437	inflammatory response to antigenic stimulus	0.855	0.042	Biological Process	0.22134	0.706745	1	24	FF-mul00007155
GO:0006448	regulation of translational elongation	0.855	0.042	Biological Process	0.22134	0.706745	1	24	FF-mul00006306
GO:0006783	heme biosynthetic process	0.855	0.042	Biological Process	0.22134	0.706745	1	24	FF-mul00006433
GO:0030813	positive regulation of nucleotide catabolic process	0.855	0.042	Biological Process	0.22134	0.706745	1	24	FF-mul00020965
GO:0036099	female germ-line stem cell population maintenance	0.855	0.042	Biological Process	0.22134	0.706745	1	24	FF-mul00001794
GO:0040038	polar body extrusion after meiotic divisions	0.855	0.042	Biological Process	0.22134	0.706745	1	24	FF-mul00003924
GO:0043058	regulation of backward locomotion	0.855	0.042	Biological Process	0.22134	0.706745	1	24	FF-mul00007157
GO:0045821	positive regulation of glycolytic process	0.855	0.042	Biological Process	0.22134	0.706745	1	24	FF-mul00020965
GO:0046476	glycosylceramide biosynthetic process	0.855	0.042	Biological Process	0.22134	0.706745	1	24	FF-mul00006786
GO:0051197	positive regulation of coenzyme metabolic process	0.855	0.042	Biological Process	0.22134	0.706745	1	24	FF-mul00020965
GO:0051450	myoblast proliferation	0.855	0.042	Biological Process	0.22134	0.706745	1	24	FF-mul00006859
GO:0061067	negative regulation of dauer larval development	0.855	0.042	Biological Process	0.22134	0.706745	1	24	FF-mul00018712
GO:1903020	positive regulation of glycoprotein metabolic process	0.855	0.042	Biological Process	0.22134	0.706745	1	24	FF-mul00020965
GO:2000209	regulation of anoikis	0.855	0.042	Biological Process	0.22134	0.706745	1	24	FF-mul00020834
GO:0006464	cellular protein modification process	32.479	0.012	Biological Process	0.221821	0.706951	38	3262	FF-mul00000575;FF-mul00000576;FF-mul00000618;FF-mul00001794;FF-mul00001837;FF-mul00002537;FF-mul00002728;FF-mul00002729;FF-mul00003799;FF-mul00003924;FF-mul00006306;FF-mul00006402;FF-mul00006538;FF-mul00006539;FF-mul00006738;FF-mul00006740;FF-mul00006784;FF-mul00006786;FF-mul00006859;FF-mul00008483;FF-mul00014003;FF-mul00014033;FF-mul00014034;FF-mul00016343;FF-mul00018713;FF-mul00018978;FF-mul000…
GO:0036211	protein modification process	32.479	0.012	Biological Process	0.221821	0.706951	38	3262	FF-mul00000575;FF-mul00000576;FF-mul00000618;FF-mul00001794;FF-mul00001837;FF-mul00002537;FF-mul00002728;FF-mul00002729;FF-mul00003799;FF-mul00003924;FF-mul00006306;FF-mul00006402;FF-mul00006538;FF-mul00006539;FF-mul00006738;FF-mul00006740;FF-mul00006784;FF-mul00006786;FF-mul00006859;FF-mul00008483;FF-mul00014003;FF-mul00014033;FF-mul00014034;FF-mul00016343;FF-mul00018713;FF-mul00018978;FF-mul000…
GO:0007606	sensory perception of chemical stimulus	2.564	0.019	Biological Process	0.222277	0.707083	3	157	FF-mul00020834;FF-mul00024138;FF-mul00024139
GO:0010959	regulation of metal ion transport	4.274	0.016	Biological Process	0.222427	0.707083	5	312	FF-mul00014099;FF-mul00014100;FF-mul00023745;FF-mul00024138;FF-mul00024139
GO:0005849	mRNA cleavage factor complex	0.926	0.038	Cellular Component	0.223592	0.539834	1	26	FF-mul00012575
GO:0001932	regulation of protein phosphorylation	13.675	0.013	Biological Process	0.223781	0.707083	16	1254	FF-mul00000576;FF-mul00000618;FF-mul00001837;FF-mul00002728;FF-mul00002729;FF-mul00006306;FF-mul00006784;FF-mul00014033;FF-mul00014034;FF-mul00016343;FF-mul00019758;FF-mul00020834;FF-mul00020965;FF-mul00023864;FF-mul00024138;FF-mul00024139
GO:0002695	negative regulation of leukocyte activation	1.709	0.023	Biological Process	0.223813	0.707083	2	86	FF-mul00014033;FF-mul00014034
GO:0044033	multi-organism metabolic process	1.709	0.023	Biological Process	0.223813	0.707083	2	86	FF-mul00015893;FF-mul00015895
GO:0046031	ADP metabolic process	1.709	0.023	Biological Process	0.223813	0.707083	2	86	FF-mul00007373;FF-mul00020965
GO:0006898	receptor-mediated endocytosis	5.128	0.015	Biological Process	0.224314	0.707083	6	394	FF-mul00000618;FF-mul00014033;FF-mul00014034;FF-mul00018067;FF-mul00020834;FF-mul00023865
GO:0030414	peptidase inhibitor activity	1.961	0.023	Molecular Function	0.224808	0.515755	2	88	FF-mul00006784;FF-mul00007155
GO:0009897	external side of plasma membrane	3.704	0.016	Cellular Component	0.225274	0.540905	4	251	FF-mul00002683;FF-mul00007156;FF-mul00020834;FF-mul00020965
GO:0034613	cellular protein localization	18.803	0.012	Biological Process	0.225419	0.707083	22	1794	FF-mul00000575;FF-mul00001794;FF-mul00002734;FF-mul00003799;FF-mul00006784;FF-mul00006793;FF-mul00006795;FF-mul00006850;FF-mul00006852;FF-mul00007374;FF-mul00008102;FF-mul00012575;FF-mul00014033;FF-mul00014034;FF-mul00014037;FF-mul00018712;FF-mul00018978;FF-mul00020018;FF-mul00020834;FF-mul00021010;FF-mul00022497;FF-mul00023745
GO:0046966	thyroid hormone receptor binding	0.98	0.04	Molecular Function	0.225461	0.515755	1	25	FF-mul00021010
GO:0051536	iron-sulfur cluster binding	0.98	0.04	Molecular Function	0.225461	0.515755	1	25	FF-mul00008482
GO:0051540	metal cluster binding	0.98	0.04	Molecular Function	0.225461	0.515755	1	25	FF-mul00008482
GO:0061631	ubiquitin conjugating enzyme activity	0.98	0.04	Molecular Function	0.225461	0.515755	1	25	FF-mul00014003
GO:0061733	peptide-lysine-N-acetyltransferase activity	0.98	0.04	Molecular Function	0.225461	0.515755	1	25	FF-mul00003799
GO:0044265	cellular macromolecule catabolic process	11.966	0.013	Biological Process	0.225465	0.707083	14	1079	FF-mul00001456;FF-mul00002735;FF-mul00003924;FF-mul00006446;FF-mul00006538;FF-mul00006539;FF-mul00006740;FF-mul00006784;FF-mul00008101;FF-mul00012444;FF-mul00014003;FF-mul00014037;FF-mul00018978;FF-mul00020018
GO:0031347	regulation of defense response	7.692	0.014	Biological Process	0.22599	0.707083	9	646	FF-mul00001837;FF-mul00006784;FF-mul00007155;FF-mul00012444;FF-mul00014033;FF-mul00014034;FF-mul00021010;FF-mul00024138;FF-mul00024139
GO:0098772	molecular function regulator	12.745	0.013	Molecular Function	0.227132	0.517357	13	1014	FF-mul00000576;FF-mul00003922;FF-mul00005852;FF-mul00006306;FF-mul00006784;FF-mul00007155;FF-mul00014006;FF-mul00014033;FF-mul00014034;FF-mul00021010;FF-mul00023745;FF-mul00024138;FF-mul00024139
GO:0035162	embryonic hemopoiesis	1.709	0.023	Biological Process	0.227635	0.707083	2	87	FF-mul00020834;FF-mul00021010
GO:0043154	negative regulation of cysteine-type endopeptidase activity involved in apoptotic process	1.709	0.023	Biological Process	0.227635	0.707083	2	87	FF-mul00006740;FF-mul00006784
GO:0045746	negative regulation of Notch signaling pathway	1.709	0.023	Biological Process	0.227635	0.707083	2	87	FF-mul00003922;FF-mul00018978
GO:0046916	cellular transition metal ion homeostasis	1.709	0.023	Biological Process	0.227635	0.707083	2	87	FF-mul00002683;FF-mul00002734
GO:0050810	regulation of steroid biosynthetic process	1.709	0.023	Biological Process	0.227635	0.707083	2	87	FF-mul00012444;FF-mul00020965
GO:2001243	negative regulation of intrinsic apoptotic signaling pathway	1.709	0.023	Biological Process	0.227635	0.707083	2	87	FF-mul00006740;FF-mul00021864
GO:0005976	polysaccharide metabolic process	2.564	0.019	Biological Process	0.22773	0.707083	3	159	FF-mul00000618;FF-mul00012444;FF-mul00020965
GO:0034754	cellular hormone metabolic process	2.564	0.019	Biological Process	0.22773	0.707083	3	159	FF-mul00002682;FF-mul00018710;FF-mul00021010
GO:0065009	regulation of molecular function	23.932	0.012	Biological Process	0.22819	0.707083	28	2345	FF-mul00000576;FF-mul00001456;FF-mul00002728;FF-mul00003799;FF-mul00003922;FF-mul00003924;FF-mul00005852;FF-mul00006306;FF-mul00006402;FF-mul00006740;FF-mul00006784;FF-mul00007155;FF-mul00014006;FF-mul00014033;FF-mul00014034;FF-mul00014037;FF-mul00014099;FF-mul00014100;FF-mul00016343;FF-mul00018978;FF-mul00020017;FF-mul00020834;FF-mul00020965;FF-mul00021010;FF-mul00022496;FF-mul00023745;FF-mul000…
GO:0061135	endopeptidase regulator activity	1.961	0.022	Molecular Function	0.228556	0.518385	2	89	FF-mul00006784;FF-mul00007155
GO:0002002	regulation of angiotensin levels in blood	0.855	0.04	Biological Process	0.229424	0.707083	1	25	FF-mul00000618
GO:0003383	apical constriction	0.855	0.04	Biological Process	0.229424	0.707083	1	25	FF-mul00018978
GO:0006309	apoptotic DNA fragmentation	0.855	0.04	Biological Process	0.229424	0.707083	1	25	FF-mul00002735
GO:0006735	NADH regeneration	0.855	0.04	Biological Process	0.229424	0.707083	1	25	FF-mul00007373
GO:0009070	serine family amino acid biosynthetic process	0.855	0.04	Biological Process	0.229424	0.707083	1	25	FF-mul00020681
GO:0009642	response to light intensity	0.855	0.04	Biological Process	0.229424	0.707083	1	25	FF-mul00022497
GO:0032615	interleukin-12 production	0.855	0.04	Biological Process	0.229424	0.707083	1	25	FF-mul00002735
GO:0033233	regulation of protein sumoylation	0.855	0.04	Biological Process	0.229424	0.707083	1	25	FF-mul00006402
GO:0033598	mammary gland epithelial cell proliferation	0.855	0.04	Biological Process	0.229424	0.707083	1	25	FF-mul00021010
GO:0033688	regulation of osteoblast proliferation	0.855	0.04	Biological Process	0.229424	0.707083	1	25	FF-mul00020965
GO:0035331	negative regulation of hippo signaling	0.855	0.04	Biological Process	0.229424	0.707083	1	25	FF-mul00008102
GO:0042403	thyroid hormone metabolic process	0.855	0.04	Biological Process	0.229424	0.707083	1	25	FF-mul00021010
GO:0070561	vitamin D receptor signaling pathway	0.855	0.04	Biological Process	0.229424	0.707083	1	25	FF-mul00021010
GO:0090140	regulation of mitochondrial fission	0.855	0.04	Biological Process	0.229424	0.707083	1	25	FF-mul00006184
GO:0098581	detection of external biotic stimulus	0.855	0.04	Biological Process	0.229424	0.707083	1	25	FF-mul00001794
GO:1902230	negative regulation of intrinsic apoptotic signaling pathway in response to DNA damage	0.855	0.04	Biological Process	0.229424	0.707083	1	25	FF-mul00006740
GO:2000104	negative regulation of DNA-dependent DNA replication	0.855	0.04	Biological Process	0.229424	0.707083	1	25	FF-mul00020017
GO:0010817	regulation of hormone levels	7.692	0.014	Biological Process	0.229925	0.707083	9	649	FF-mul00000618;FF-mul00002682;FF-mul00012444;FF-mul00014006;FF-mul00018710;FF-mul00020965;FF-mul00021010;FF-mul00024138;FF-mul00024139
GO:0007584	response to nutrient	4.274	0.016	Biological Process	0.229995	0.707083	5	316	FF-mul00007155;FF-mul00007156;FF-mul00020834;FF-mul00020965;FF-mul00021010
GO:0052548	regulation of endopeptidase activity	4.274	0.016	Biological Process	0.229995	0.707083	5	316	FF-mul00003799;FF-mul00006740;FF-mul00006784;FF-mul00007155;FF-mul00018978
GO:0006793	phosphorus metabolic process	27.35	0.012	Biological Process	0.231069	0.709659	32	2718	FF-mul00000576;FF-mul00000618;FF-mul00001794;FF-mul00001837;FF-mul00002537;FF-mul00002695;FF-mul00002728;FF-mul00002729;FF-mul00002734;FF-mul00005852;FF-mul00006185;FF-mul00006186;FF-mul00006306;FF-mul00006784;FF-mul00007156;FF-mul00007373;FF-mul00008482;FF-mul00014004;FF-mul00014033;FF-mul00014034;FF-mul00014037;FF-mul00016343;FF-mul00019758;FF-mul00020834;FF-mul00020965;FF-mul00021010;FF-mul000…
GO:0010369	chromocenter	0.926	0.037	Cellular Component	0.231122	0.54697	1	27	FF-mul00003799
GO:0016460	myosin II complex	0.926	0.037	Cellular Component	0.231122	0.54697	1	27	FF-mul00016343
GO:0035214	eye-antennal disc development	1.709	0.023	Biological Process	0.23146	0.709659	2	88	FF-mul00014033;FF-mul00014034
GO:0046365	monosaccharide catabolic process	1.709	0.023	Biological Process	0.23146	0.709659	2	88	FF-mul00007373;FF-mul00014004
GO:0044297	cell body	10.185	0.012	Cellular Component	0.231555	0.54697	11	881	FF-mul00002681;FF-mul00003922;FF-mul00006306;FF-mul00006852;FF-mul00012444;FF-mul00020834;FF-mul00020965;FF-mul00022496;FF-mul00023745;FF-mul00024138;FF-mul00024139
GO:0030100	regulation of endocytosis	4.274	0.016	Biological Process	0.231899	0.709859	5	317	FF-mul00006852;FF-mul00014033;FF-mul00014034;FF-mul00018067;FF-mul00020834
GO:0030030	cell projection organization	19.658	0.012	Biological Process	0.23289	0.709859	23	1894	FF-mul00002681;FF-mul00003924;FF-mul00006185;FF-mul00006186;FF-mul00006434;FF-mul00006528;FF-mul00006793;FF-mul00006795;FF-mul00007157;FF-mul00014005;FF-mul00014006;FF-mul00016503;FF-mul00018712;FF-mul00018978;FF-mul00020681;FF-mul00020834;FF-mul00020965;FF-mul00021865;FF-mul00022496;FF-mul00023865;FF-mul00023868;FF-mul00024138;FF-mul00024139
GO:0042325	regulation of phosphorylation	14.53	0.013	Biological Process	0.233133	0.709859	17	1353	FF-mul00000576;FF-mul00000618;FF-mul00001837;FF-mul00002728;FF-mul00002729;FF-mul00006306;FF-mul00006784;FF-mul00014033;FF-mul00014034;FF-mul00016343;FF-mul00019758;FF-mul00020834;FF-mul00020965;FF-mul00022496;FF-mul00023864;FF-mul00024138;FF-mul00024139
GO:0000979	RNA polymerase II core promoter sequence-specific DNA binding	0.98	0.038	Molecular Function	0.233347	0.524784	1	26	FF-mul00021010
GO:0008066	glutamate receptor activity	0.98	0.038	Molecular Function	0.233347	0.524784	1	26	FF-mul00006306
GO:0009887	organ morphogenesis	17.094	0.012	Biological Process	0.2336	0.709859	20	1623	FF-mul00000618;FF-mul00006446;FF-mul00006740;FF-mul00006793;FF-mul00006795;FF-mul00006850;FF-mul00007156;FF-mul00007157;FF-mul00008102;FF-mul00014005;FF-mul00014033;FF-mul00014034;FF-mul00014037;FF-mul00016343;FF-mul00018978;FF-mul00020834;FF-mul00020965;FF-mul00021010;FF-mul00024138;FF-mul00024139
GO:0002685	regulation of leukocyte migration	1.709	0.022	Biological Process	0.235291	0.709859	2	89	FF-mul00014033;FF-mul00014034
GO:0051865	protein autoubiquitination	1.709	0.022	Biological Process	0.235291	0.709859	2	89	FF-mul00006784;FF-mul00019169
GO:0071331	cellular response to hexose stimulus	2.564	0.019	Biological Process	0.235958	0.709859	3	162	FF-mul00006154;FF-mul00012444;FF-mul00020965
GO:0007264	small GTPase mediated signal transduction	5.128	0.015	Biological Process	0.236133	0.709859	6	401	FF-mul00002692;FF-mul00005852;FF-mul00007155;FF-mul00014033;FF-mul00014034;FF-mul00020834
GO:0060562	epithelial tube morphogenesis	9.402	0.013	Biological Process	0.236971	0.709859	11	827	FF-mul00000618;FF-mul00006446;FF-mul00006850;FF-mul00007157;FF-mul00008102;FF-mul00014005;FF-mul00014033;FF-mul00014034;FF-mul00018978;FF-mul00020834;FF-mul00021010
GO:0002921	negative regulation of humoral immune response	0.855	0.038	Biological Process	0.237424	0.709859	1	26	FF-mul00007155
GO:0006681	galactosylceramide metabolic process	0.855	0.038	Biological Process	0.237424	0.709859	1	26	FF-mul00006786
GO:0006779	porphyrin-containing compound biosynthetic process	0.855	0.038	Biological Process	0.237424	0.709859	1	26	FF-mul00006433
GO:0007095	mitotic G2 DNA damage checkpoint	0.855	0.038	Biological Process	0.237424	0.709859	1	26	FF-mul00020017
GO:0008209	androgen metabolic process	0.855	0.038	Biological Process	0.237424	0.709859	1	26	FF-mul00021010
GO:0010586	miRNA metabolic process	0.855	0.038	Biological Process	0.237424	0.709859	1	26	FF-mul00001456
GO:0010869	regulation of receptor biosynthetic process	0.855	0.038	Biological Process	0.237424	0.709859	1	26	FF-mul00012444
GO:0014866	skeletal myofibril assembly	0.855	0.038	Biological Process	0.237424	0.709859	1	26	FF-mul00016343
GO:0030449	regulation of complement activation	0.855	0.038	Biological Process	0.237424	0.709859	1	26	FF-mul00007155
GO:0030970	retrograde protein transport, ER to cytosol	0.855	0.038	Biological Process	0.237424	0.709859	1	26	FF-mul00020018
GO:0035160	maintenance of epithelial integrity, open tracheal system	0.855	0.038	Biological Process	0.237424	0.709859	1	26	FF-mul00020834
GO:0035332	positive regulation of hippo signaling	0.855	0.038	Biological Process	0.237424	0.709859	1	26	FF-mul00018978
GO:0048169	regulation of long-term neuronal synaptic plasticity	0.855	0.038	Biological Process	0.237424	0.709859	1	26	FF-mul00006306
GO:0060177	regulation of angiotensin metabolic process	0.855	0.038	Biological Process	0.237424	0.709859	1	26	FF-mul00000618
GO:1904385	cellular response to angiotensin	0.855	0.038	Biological Process	0.237424	0.709859	1	26	FF-mul00020965
GO:2000257	regulation of protein activation cascade	0.855	0.038	Biological Process	0.237424	0.709859	1	26	FF-mul00007155
GO:0048515	spermatid differentiation	3.419	0.017	Biological Process	0.2377	0.709859	4	240	FF-mul00002537;FF-mul00006793;FF-mul00006795;FF-mul00020018
GO:0032269	negative regulation of cellular protein metabolic process	11.966	0.013	Biological Process	0.237826	0.709859	14	1091	FF-mul00001837;FF-mul00002728;FF-mul00002729;FF-mul00006740;FF-mul00006784;FF-mul00007155;FF-mul00014033;FF-mul00014034;FF-mul00018978;FF-mul00019758;FF-mul00020965;FF-mul00021864;FF-mul00024138;FF-mul00024139
GO:0031672	A band	1.852	0.021	Cellular Component	0.237834	0.550549	2	96	FF-mul00016343;FF-mul00020834
GO:0048584	positive regulation of response to stimulus	20.513	0.012	Biological Process	0.238394	0.709859	24	1992	FF-mul00000618;FF-mul00001794;FF-mul00001837;FF-mul00002735;FF-mul00006306;FF-mul00006402;FF-mul00006740;FF-mul00006784;FF-mul00006793;FF-mul00006795;FF-mul00007155;FF-mul00007157;FF-mul00012444;FF-mul00014033;FF-mul00014034;FF-mul00018712;FF-mul00018978;FF-mul00020017;FF-mul00020834;FF-mul00020965;FF-mul00021010;FF-mul00023868;FF-mul00024138;FF-mul00024139
GO:0030056	hemidesmosome	0.926	0.036	Cellular Component	0.23858	0.550549	1	28	FF-mul00020834
GO:0030687	preribosome, large subunit precursor	0.926	0.036	Cellular Component	0.23858	0.550549	1	28	FF-mul00003923
GO:0007249	I-kappaB kinase/NF-kappaB signaling	2.564	0.018	Biological Process	0.238712	0.709859	3	163	FF-mul00001837;FF-mul00002735;FF-mul00006784
GO:0044257	cellular protein catabolic process	8.547	0.013	Biological Process	0.239061	0.709859	10	742	FF-mul00003924;FF-mul00006538;FF-mul00006539;FF-mul00006740;FF-mul00006784;FF-mul00008101;FF-mul00012444;FF-mul00014003;FF-mul00018978;FF-mul00020018
GO:0021872	forebrain generation of neurons	1.709	0.022	Biological Process	0.239124	0.709859	2	90	FF-mul00024138;FF-mul00024139
GO:2000117	negative regulation of cysteine-type endopeptidase activity	1.709	0.022	Biological Process	0.239124	0.709859	2	90	FF-mul00006740;FF-mul00006784
GO:0044464	cell part	97.222	0.01	Cellular Component	0.239258	0.550549	105	10632	FF-mul00000327;FF-mul00000575;FF-mul00000576;FF-mul00000618;FF-mul00001456;FF-mul00001794;FF-mul00001834;FF-mul00001836;FF-mul00001837;FF-mul00002537;FF-mul00002669;FF-mul00002681;FF-mul00002682;FF-mul00002683;FF-mul00002691;FF-mul00002692;FF-mul00002695;FF-mul00002728;FF-mul00002734;FF-mul00002735;FF-mul00003799;FF-mul00003922;FF-mul00003923;FF-mul00003924;FF-mul00005852;FF-mul00006154;FF-mul000…
GO:0010948	negative regulation of cell cycle process	4.274	0.016	Biological Process	0.23956	0.709859	5	321	FF-mul00005852;FF-mul00006740;FF-mul00016337;FF-mul00016340;FF-mul00020017
GO:1902582	single-organism intracellular transport	18.803	0.012	Biological Process	0.241055	0.709859	22	1813	FF-mul00000575;FF-mul00000618;FF-mul00001836;FF-mul00002681;FF-mul00002682;FF-mul00002728;FF-mul00006784;FF-mul00006793;FF-mul00006795;FF-mul00007374;FF-mul00008101;FF-mul00012575;FF-mul00014006;FF-mul00014033;FF-mul00014034;FF-mul00014037;FF-mul00018710;FF-mul00019169;FF-mul00020018;FF-mul00020834;FF-mul00021010;FF-mul00023865
GO:0031982	vesicle	20.37	0.011	Cellular Component	0.241081	0.550549	22	1943	FF-mul00000575;FF-mul00002537;FF-mul00002682;FF-mul00002692;FF-mul00002728;FF-mul00006154;FF-mul00006185;FF-mul00006186;FF-mul00006793;FF-mul00006795;FF-mul00007155;FF-mul00008101;FF-mul00014006;FF-mul00014033;FF-mul00014034;FF-mul00018067;FF-mul00018710;FF-mul00019169;FF-mul00020834;FF-mul00020965;FF-mul00022496;FF-mul00023864
GO:0016790	thiolester hydrolase activity	0.98	0.037	Molecular Function	0.241153	0.5378	1	27	FF-mul00023865
GO:0061650	ubiquitin-like protein conjugating enzyme activity	0.98	0.037	Molecular Function	0.241153	0.5378	1	27	FF-mul00014003
GO:1990204	oxidoreductase complex	1.852	0.021	Cellular Component	0.241416	0.550549	2	97	FF-mul00002683;FF-mul00008482
GO:0002757	immune response-activating signal transduction	4.274	0.016	Biological Process	0.241487	0.709859	5	322	FF-mul00001837;FF-mul00006784;FF-mul00012444;FF-mul00014033;FF-mul00014034
GO:0044433	cytoplasmic vesicle part	12.963	0.012	Cellular Component	0.241889	0.550549	14	1173	FF-mul00002682;FF-mul00006154;FF-mul00006185;FF-mul00006186;FF-mul00006793;FF-mul00006795;FF-mul00007155;FF-mul00008101;FF-mul00014033;FF-mul00014034;FF-mul00018710;FF-mul00019169;FF-mul00020965;FF-mul00022496
GO:0048585	negative regulation of response to stimulus	17.094	0.012	Biological Process	0.242293	0.709859	20	1633	FF-mul00000575;FF-mul00001837;FF-mul00002681;FF-mul00002729;FF-mul00003922;FF-mul00005852;FF-mul00006306;FF-mul00006740;FF-mul00006850;FF-mul00007155;FF-mul00008102;FF-mul00012444;FF-mul00014033;FF-mul00014034;FF-mul00018978;FF-mul00020834;FF-mul00020965;FF-mul00021864;FF-mul00024138;FF-mul00024139
GO:1901799	negative regulation of proteasomal protein catabolic process	1.709	0.022	Biological Process	0.242962	0.709859	2	91	FF-mul00006740;FF-mul00018978
GO:1903409	reactive oxygen species biosynthetic process	1.709	0.022	Biological Process	0.242962	0.709859	2	91	FF-mul00020965;FF-mul00022496
GO:0005623	cell	97.222	0.01	Cellular Component	0.243201	0.550668	105	10635	FF-mul00000327;FF-mul00000575;FF-mul00000576;FF-mul00000618;FF-mul00001456;FF-mul00001794;FF-mul00001834;FF-mul00001836;FF-mul00001837;FF-mul00002537;FF-mul00002669;FF-mul00002681;FF-mul00002682;FF-mul00002683;FF-mul00002691;FF-mul00002692;FF-mul00002695;FF-mul00002728;FF-mul00002734;FF-mul00002735;FF-mul00003799;FF-mul00003922;FF-mul00003923;FF-mul00003924;FF-mul00005852;FF-mul00006154;FF-mul000…
GO:0007565	female pregnancy	2.564	0.018	Biological Process	0.244238	0.709859	3	165	FF-mul00007155;FF-mul00020834;FF-mul00021010
GO:0007498	mesoderm development	3.419	0.016	Biological Process	0.244427	0.709859	4	243	FF-mul00000618;FF-mul00006446;FF-mul00018978;FF-mul00020834
GO:0051054	positive regulation of DNA metabolic process	3.419	0.016	Biological Process	0.244427	0.709859	4	243	FF-mul00001456;FF-mul00001794;FF-mul00020017;FF-mul00020965
GO:0080134	regulation of response to stress	15.385	0.012	Biological Process	0.244571	0.709859	18	1455	FF-mul00001794;FF-mul00001837;FF-mul00002681;FF-mul00003922;FF-mul00006402;FF-mul00006740;FF-mul00006784;FF-mul00006793;FF-mul00006795;FF-mul00007155;FF-mul00012444;FF-mul00014033;FF-mul00014034;FF-mul00020965;FF-mul00021010;FF-mul00023864;FF-mul00024138;FF-mul00024139
GO:0000776	kinetochore	1.852	0.02	Cellular Component	0.245002	0.551526	2	98	FF-mul00001836;FF-mul00003924
GO:0000027	ribosomal large subunit assembly	0.855	0.037	Biological Process	0.245342	0.709859	1	27	FF-mul00003923
GO:0000423	macromitophagy	0.855	0.037	Biological Process	0.245342	0.709859	1	27	FF-mul00002728
GO:0001742	oenocyte differentiation	0.855	0.037	Biological Process	0.245342	0.709859	1	27	FF-mul00006446
GO:0001958	endochondral ossification	0.855	0.037	Biological Process	0.245342	0.709859	1	27	FF-mul00007156
GO:0007485	imaginal disc-derived male genitalia development	0.855	0.037	Biological Process	0.245342	0.709859	1	27	FF-mul00020834
GO:0019374	galactolipid metabolic process	0.855	0.037	Biological Process	0.245342	0.709859	1	27	FF-mul00006786
GO:0030575	nuclear body organization	0.855	0.037	Biological Process	0.245342	0.709859	1	27	FF-mul00001794
GO:0030890	positive regulation of B cell proliferation	0.855	0.037	Biological Process	0.245342	0.709859	1	27	FF-mul00020017
GO:0031145	anaphase-promoting complex-dependent proteasomal ubiquitin-dependent protein catabolic process	0.855	0.037	Biological Process	0.245342	0.709859	1	27	FF-mul00003924
GO:0032148	activation of protein kinase B activity	0.855	0.037	Biological Process	0.245342	0.709859	1	27	FF-mul00020965
GO:0033014	tetrapyrrole biosynthetic process	0.855	0.037	Biological Process	0.245342	0.709859	1	27	FF-mul00006433
GO:0034113	heterotypic cell-cell adhesion	0.855	0.037	Biological Process	0.245342	0.709859	1	27	FF-mul00020834
GO:0034334	adherens junction maintenance	0.855	0.037	Biological Process	0.245342	0.709859	1	27	FF-mul00018978
GO:0034505	tooth mineralization	0.855	0.037	Biological Process	0.245342	0.709859	1	27	FF-mul00007156
GO:0035116	embryonic hindlimb morphogenesis	0.855	0.037	Biological Process	0.245342	0.709859	1	27	FF-mul00021010
GO:0036075	replacement ossification	0.855	0.037	Biological Process	0.245342	0.709859	1	27	FF-mul00007156
GO:0039535	regulation of RIG-I signaling pathway	0.855	0.037	Biological Process	0.245342	0.709859	1	27	FF-mul00006784
GO:0042168	heme metabolic process	0.855	0.037	Biological Process	0.245342	0.709859	1	27	FF-mul00006433
GO:0046886	positive regulation of hormone biosynthetic process	0.855	0.037	Biological Process	0.245342	0.709859	1	27	FF-mul00020965
GO:0060008	Sertoli cell differentiation	0.855	0.037	Biological Process	0.245342	0.709859	1	27	FF-mul00020834
GO:0070316	regulation of G0 to G1 transition	0.855	0.037	Biological Process	0.245342	0.709859	1	27	FF-mul00021010
GO:0072378	blood coagulation, fibrin clot formation	0.855	0.037	Biological Process	0.245342	0.709859	1	27	FF-mul00007155
GO:1901419	regulation of response to alcohol	0.855	0.037	Biological Process	0.245342	0.709859	1	27	FF-mul00021010
GO:1902914	regulation of protein polyubiquitination	0.855	0.037	Biological Process	0.245342	0.709859	1	27	FF-mul00006784
GO:0030139	endocytic vesicle	3.704	0.015	Cellular Component	0.246104	0.551526	4	261	FF-mul00002728;FF-mul00014033;FF-mul00014034;FF-mul00018067
GO:0008203	cholesterol metabolic process	1.709	0.022	Biological Process	0.246802	0.710115	2	92	FF-mul00018710;FF-mul00023865
GO:0034219	carbohydrate transmembrane transport	1.709	0.022	Biological Process	0.246802	0.710115	2	92	FF-mul00006154;FF-mul00020678
GO:0046889	positive regulation of lipid biosynthetic process	1.709	0.022	Biological Process	0.246802	0.710115	2	92	FF-mul00012444;FF-mul00020965
GO:0051445	regulation of meiotic cell cycle	1.709	0.022	Biological Process	0.246802	0.710115	2	92	FF-mul00003924;FF-mul00020965
GO:0060191	regulation of lipase activity	1.709	0.022	Biological Process	0.246802	0.710115	2	92	FF-mul00024138;FF-mul00024139
GO:1901363	heterocyclic compound binding	28.431	0.012	Molecular Function	0.248177	0.545896	29	2519	FF-mul00000327;FF-mul00001456;FF-mul00002537;FF-mul00002691;FF-mul00002728;FF-mul00002735;FF-mul00003923;FF-mul00005852;FF-mul00006400;FF-mul00006446;FF-mul00006626;FF-mul00006741;FF-mul00006859;FF-mul00007157;FF-mul00008482;FF-mul00012444;FF-mul00012574;FF-mul00012575;FF-mul00013833;FF-mul00014037;FF-mul00020017;FF-mul00020965;FF-mul00021010;FF-mul00022355;FF-mul00022496;FF-mul00023560;FF-mul000…
GO:0006511	ubiquitin-dependent protein catabolic process	6.838	0.014	Biological Process	0.248378	0.710115	8	577	FF-mul00003924;FF-mul00006538;FF-mul00006539;FF-mul00006740;FF-mul00006784;FF-mul00008101;FF-mul00014003;FF-mul00018978
GO:0001205	transcriptional activator activity, RNA polymerase II distal enhancer sequence-specific binding	0.98	0.036	Molecular Function	0.24888	0.545896	1	28	FF-mul00002735
GO:0005283	sodium:amino acid symporter activity	0.98	0.036	Molecular Function	0.24888	0.545896	1	28	FF-mul00019757
GO:0015026	coreceptor activity	0.98	0.036	Molecular Function	0.24888	0.545896	1	28	FF-mul00020834
GO:0032268	regulation of cellular protein metabolic process	23.077	0.012	Biological Process	0.249259	0.710115	27	2281	FF-mul00000576;FF-mul00000618;FF-mul00001794;FF-mul00001837;FF-mul00002728;FF-mul00002729;FF-mul00003799;FF-mul00003924;FF-mul00006306;FF-mul00006402;FF-mul00006740;FF-mul00006784;FF-mul00006859;FF-mul00007155;FF-mul00014002;FF-mul00014033;FF-mul00014034;FF-mul00016343;FF-mul00018978;FF-mul00019758;FF-mul00020018;FF-mul00020834;FF-mul00020965;FF-mul00021864;FF-mul00023864;FF-mul00024138;FF-mul000…
GO:0006260	DNA replication	5.128	0.015	Biological Process	0.249874	0.710115	6	409	FF-mul00001456;FF-mul00003799;FF-mul00014037;FF-mul00015893;FF-mul00015895;FF-mul00020017
GO:0031514	motile cilium	2.778	0.017	Cellular Component	0.250277	0.558015	3	179	FF-mul00002537;FF-mul00006793;FF-mul00006795
GO:0070252	actin-mediated cell contraction	1.709	0.022	Biological Process	0.250644	0.710115	2	93	FF-mul00016343;FF-mul00018978
GO:1904356	regulation of telomere maintenance via telomere lengthening	1.709	0.022	Biological Process	0.250644	0.710115	2	93	FF-mul00001456;FF-mul00014037
GO:1904888	cranial skeletal system development	1.709	0.022	Biological Process	0.250644	0.710115	2	93	FF-mul00000618;FF-mul00006850
GO:0031397	negative regulation of protein ubiquitination	2.564	0.018	Biological Process	0.252565	0.710115	3	168	FF-mul00006740;FF-mul00018978;FF-mul00021864
GO:0019941	modification-dependent protein catabolic process	6.838	0.014	Biological Process	0.252743	0.710115	8	580	FF-mul00003924;FF-mul00006538;FF-mul00006539;FF-mul00006740;FF-mul00006784;FF-mul00008101;FF-mul00014003;FF-mul00018978
GO:0002639	positive regulation of immunoglobulin production	0.855	0.036	Biological Process	0.253179	0.710115	1	28	FF-mul00020017
GO:0006007	glucose catabolic process	0.855	0.036	Biological Process	0.253179	0.710115	1	28	FF-mul00007373
GO:0006379	mRNA cleavage	0.855	0.036	Biological Process	0.253179	0.710115	1	28	FF-mul00012575
GO:0006544	glycine metabolic process	0.855	0.036	Biological Process	0.253179	0.710115	1	28	FF-mul00020681
GO:0006654	phosphatidic acid biosynthetic process	0.855	0.036	Biological Process	0.253179	0.710115	1	28	FF-mul00007156
GO:0007484	imaginal disc-derived genitalia development	0.855	0.036	Biological Process	0.253179	0.710115	1	28	FF-mul00020834
GO:0008207	C21-steroid hormone metabolic process	0.855	0.036	Biological Process	0.253179	0.710115	1	28	FF-mul00018710
GO:0008334	histone mRNA metabolic process	0.855	0.036	Biological Process	0.253179	0.710115	1	28	FF-mul00012575
GO:0009299	mRNA transcription	0.855	0.036	Biological Process	0.253179	0.710115	1	28	FF-mul00021010
GO:0016082	synaptic vesicle priming	0.855	0.036	Biological Process	0.253179	0.710115	1	28	FF-mul00014006
GO:0030574	collagen catabolic process	0.855	0.036	Biological Process	0.253179	0.710115	1	28	FF-mul00020834
GO:0033687	osteoblast proliferation	0.855	0.036	Biological Process	0.253179	0.710115	1	28	FF-mul00020965
GO:0034695	response to prostaglandin E	0.855	0.036	Biological Process	0.253179	0.710115	1	28	FF-mul00007155
GO:0042675	compound eye cone cell differentiation	0.855	0.036	Biological Process	0.253179	0.710115	1	28	FF-mul00006740
GO:0043057	backward locomotion	0.855	0.036	Biological Process	0.253179	0.710115	1	28	FF-mul00007157
GO:0043552	positive regulation of phosphatidylinositol 3-kinase activity	0.855	0.036	Biological Process	0.253179	0.710115	1	28	FF-mul00002728
GO:0045191	regulation of isotype switching	0.855	0.036	Biological Process	0.253179	0.710115	1	28	FF-mul00020017
GO:0045992	negative regulation of embryonic development	0.855	0.036	Biological Process	0.253179	0.710115	1	28	FF-mul00006850
GO:0051194	positive regulation of cofactor metabolic process	0.855	0.036	Biological Process	0.253179	0.710115	1	28	FF-mul00020965
GO:0060100	positive regulation of phagocytosis, engulfment	0.855	0.036	Biological Process	0.253179	0.710115	1	28	FF-mul00018067
GO:0060297	regulation of sarcomere organization	0.855	0.036	Biological Process	0.253179	0.710115	1	28	FF-mul00020834
GO:0071688	striated muscle myosin thick filament assembly	0.855	0.036	Biological Process	0.253179	0.710115	1	28	FF-mul00016343
GO:0090075	relaxation of muscle	0.855	0.036	Biological Process	0.253179	0.710115	1	28	FF-mul00016343
GO:1903427	negative regulation of reactive oxygen species biosynthetic process	0.855	0.036	Biological Process	0.253179	0.710115	1	28	FF-mul00022496
GO:0000152	nuclear ubiquitin ligase complex	0.926	0.033	Cellular Component	0.25328	0.561845	1	30	FF-mul00003924
GO:0006165	nucleoside diphosphate phosphorylation	1.709	0.021	Biological Process	0.254488	0.712609	2	94	FF-mul00007373;FF-mul00020965
GO:0097006	regulation of plasma lipoprotein particle levels	1.709	0.021	Biological Process	0.254488	0.712609	2	94	FF-mul00002682;FF-mul00023865
GO:0006468	protein phosphorylation	16.239	0.012	Biological Process	0.25535	0.712948	19	1557	FF-mul00000576;FF-mul00000618;FF-mul00001837;FF-mul00002537;FF-mul00002728;FF-mul00002729;FF-mul00006306;FF-mul00006784;FF-mul00014033;FF-mul00014034;FF-mul00016343;FF-mul00019758;FF-mul00020834;FF-mul00020965;FF-mul00021010;FF-mul00022497;FF-mul00023864;FF-mul00024138;FF-mul00024139
GO:0046620	regulation of organ growth	2.564	0.018	Biological Process	0.255351	0.712948	3	169	FF-mul00000618;FF-mul00008102;FF-mul00018978
GO:0046907	intracellular transport	20.513	0.012	Biological Process	0.255441	0.712948	24	2013	FF-mul00000575;FF-mul00000618;FF-mul00001836;FF-mul00002681;FF-mul00002682;FF-mul00002728;FF-mul00006784;FF-mul00006793;FF-mul00006795;FF-mul00007374;FF-mul00008101;FF-mul00012575;FF-mul00014006;FF-mul00014033;FF-mul00014034;FF-mul00014037;FF-mul00018710;FF-mul00018978;FF-mul00019169;FF-mul00020018;FF-mul00020834;FF-mul00021010;FF-mul00022497;FF-mul00023865
GO:0016192	vesicle-mediated transport	18.803	0.012	Biological Process	0.25545	0.712948	22	1830	FF-mul00000575;FF-mul00000618;FF-mul00001836;FF-mul00002681;FF-mul00002682;FF-mul00002728;FF-mul00006154;FF-mul00006852;FF-mul00007155;FF-mul00008101;FF-mul00014006;FF-mul00014033;FF-mul00014034;FF-mul00016343;FF-mul00018067;FF-mul00018710;FF-mul00019169;FF-mul00020834;FF-mul00022496;FF-mul00023865;FF-mul00024138;FF-mul00024139
GO:0005902	microvillus	1.852	0.02	Cellular Component	0.25577	0.563666	2	101	FF-mul00014004;FF-mul00018978
GO:0001965	G-protein alpha-subunit binding	0.98	0.034	Molecular Function	0.256529	0.555812	1	29	FF-mul00020965
GO:0005416	cation:amino acid symporter activity	0.98	0.034	Molecular Function	0.256529	0.555812	1	29	FF-mul00019757
GO:0030506	ankyrin binding	0.98	0.034	Molecular Function	0.256529	0.555812	1	29	FF-mul00016343
GO:0005667	transcription factor complex	3.704	0.015	Cellular Component	0.256681	0.563666	4	266	FF-mul00002735;FF-mul00007157;FF-mul00008483;FF-mul00021864
GO:0002697	regulation of immune effector process	4.274	0.015	Biological Process	0.257049	0.713573	5	330	FF-mul00006784;FF-mul00007155;FF-mul00014033;FF-mul00014034;FF-mul00020017
GO:0007004	telomere maintenance via telomerase	1.709	0.021	Biological Process	0.258334	0.713573	2	95	FF-mul00001456;FF-mul00014037
GO:0044764	multi-organism cellular process	5.128	0.014	Biological Process	0.258579	0.713573	6	414	FF-mul00001837;FF-mul00006784;FF-mul00008101;FF-mul00015893;FF-mul00015895;FF-mul00020965
GO:0032787	monocarboxylic acid metabolic process	6.838	0.014	Biological Process	0.258603	0.713573	8	584	FF-mul00002695;FF-mul00007373;FF-mul00008482;FF-mul00012444;FF-mul00014004;FF-mul00020681;FF-mul00020965;FF-mul00023865
GO:0043178	alcohol binding	1.961	0.021	Molecular Function	0.258668	0.558073	2	97	FF-mul00002682;FF-mul00018710
GO:0000287	magnesium ion binding	2.941	0.017	Molecular Function	0.259666	0.558073	3	174	FF-mul00002537;FF-mul00006400;FF-mul00007156
GO:0035265	organ growth	3.419	0.016	Biological Process	0.260286	0.713573	4	250	FF-mul00000618;FF-mul00008102;FF-mul00016343;FF-mul00018978
GO:0001991	regulation of systemic arterial blood pressure by circulatory renin-angiotensin	0.855	0.034	Biological Process	0.260935	0.713573	1	29	FF-mul00000618
GO:0002714	positive regulation of B cell mediated immunity	0.855	0.034	Biological Process	0.260935	0.713573	1	29	FF-mul00020017
GO:0002891	positive regulation of immunoglobulin mediated immune response	0.855	0.034	Biological Process	0.260935	0.713573	1	29	FF-mul00020017
GO:0007512	adult heart development	0.855	0.034	Biological Process	0.260935	0.713573	1	29	FF-mul00016343
GO:0019321	pentose metabolic process	0.855	0.034	Biological Process	0.260935	0.713573	1	29	FF-mul00014004
GO:0045023	G0 to G1 transition	0.855	0.034	Biological Process	0.260935	0.713573	1	29	FF-mul00021010
GO:0045838	positive regulation of membrane potential	0.855	0.034	Biological Process	0.260935	0.713573	1	29	FF-mul00006184
GO:0046473	phosphatidic acid metabolic process	0.855	0.034	Biological Process	0.260935	0.713573	1	29	FF-mul00007156
GO:0048311	mitochondrion distribution	0.855	0.034	Biological Process	0.260935	0.713573	1	29	FF-mul00000618
GO:0048703	embryonic viscerocranium morphogenesis	0.855	0.034	Biological Process	0.260935	0.713573	1	29	FF-mul00000618
GO:0051973	positive regulation of telomerase activity	0.855	0.034	Biological Process	0.260935	0.713573	1	29	FF-mul00001456
GO:0055094	response to lipoprotein particle	0.855	0.034	Biological Process	0.260935	0.713573	1	29	FF-mul00020834
GO:0061311	cell surface receptor signaling pathway involved in heart development	0.855	0.034	Biological Process	0.260935	0.713573	1	29	FF-mul00014005
GO:0071402	cellular response to lipoprotein particle stimulus	0.855	0.034	Biological Process	0.260935	0.713573	1	29	FF-mul00020834
GO:1900193	regulation of oocyte maturation	0.855	0.034	Biological Process	0.260935	0.713573	1	29	FF-mul00003924
GO:1901074	regulation of engulfment of apoptotic cell	0.855	0.034	Biological Process	0.260935	0.713573	1	29	FF-mul00018067
GO:1904353	regulation of telomere capping	0.855	0.034	Biological Process	0.260935	0.713573	1	29	FF-mul00014037
GO:2000427	positive regulation of apoptotic cell clearance	0.855	0.034	Biological Process	0.260935	0.713573	1	29	FF-mul00018067
GO:0001508	action potential	2.564	0.018	Biological Process	0.260935	0.713573	3	171	FF-mul00023745;FF-mul00024138;FF-mul00024139
GO:2000243	positive regulation of reproductive process	2.564	0.018	Biological Process	0.260935	0.713573	3	171	FF-mul00003924;FF-mul00020834;FF-mul00020965
GO:0000151	ubiquitin ligase complex	3.704	0.015	Cellular Component	0.260938	0.567518	4	268	FF-mul00003924;FF-mul00006740;FF-mul00008483;FF-mul00021010
GO:0098588	bounding membrane of organelle	19.444	0.011	Cellular Component	0.261032	0.567518	21	1870	FF-mul00000618;FF-mul00001834;FF-mul00002728;FF-mul00006154;FF-mul00006185;FF-mul00006186;FF-mul00006786;FF-mul00006793;FF-mul00006795;FF-mul00007373;FF-mul00007374;FF-mul00008101;FF-mul00014033;FF-mul00014034;FF-mul00014099;FF-mul00014100;FF-mul00018710;FF-mul00019169;FF-mul00020018;FF-mul00020965;FF-mul00022496
GO:0003073	regulation of systemic arterial blood pressure	1.709	0.021	Biological Process	0.26218	0.714558	2	96	FF-mul00000618;FF-mul00006154
GO:0034766	negative regulation of ion transmembrane transport	1.709	0.021	Biological Process	0.26218	0.714558	2	96	FF-mul00014099;FF-mul00014100
GO:0046824	positive regulation of nucleocytoplasmic transport	1.709	0.021	Biological Process	0.26218	0.714558	2	96	FF-mul00006784;FF-mul00021010
GO:0046939	nucleotide phosphorylation	1.709	0.021	Biological Process	0.26218	0.714558	2	96	FF-mul00007373;FF-mul00020965
GO:0016579	protein deubiquitination	3.419	0.016	Biological Process	0.262569	0.714558	4	251	FF-mul00001837;FF-mul00003924;FF-mul00006740;FF-mul00006784
GO:0019915	lipid storage	2.564	0.017	Biological Process	0.263733	0.714558	3	172	FF-mul00006184;FF-mul00014099;FF-mul00014100
GO:0071326	cellular response to monosaccharide stimulus	2.564	0.017	Biological Process	0.263733	0.714558	3	172	FF-mul00006154;FF-mul00012444;FF-mul00020965
GO:0000175	3'-5'-exoribonuclease activity	0.98	0.033	Molecular Function	0.264101	0.563063	1	30	FF-mul00001456
GO:0043548	phosphatidylinositol 3-kinase binding	0.98	0.033	Molecular Function	0.264101	0.563063	1	30	FF-mul00020965
GO:0043473	pigmentation	3.419	0.016	Biological Process	0.264856	0.714558	4	252	FF-mul00006185;FF-mul00006186;FF-mul00024138;FF-mul00024139
GO:0002764	immune response-regulating signaling pathway	4.274	0.015	Biological Process	0.264923	0.714558	5	334	FF-mul00001837;FF-mul00006784;FF-mul00012444;FF-mul00014033;FF-mul00014034
GO:0043632	modification-dependent macromolecule catabolic process	6.838	0.014	Biological Process	0.265988	0.714558	8	589	FF-mul00003924;FF-mul00006538;FF-mul00006539;FF-mul00006740;FF-mul00006784;FF-mul00008101;FF-mul00014003;FF-mul00018978
GO:0098805	whole membrane	20.37	0.011	Cellular Component	0.265991	0.574484	22	1974	FF-mul00002728;FF-mul00006154;FF-mul00006185;FF-mul00006186;FF-mul00006306;FF-mul00006784;FF-mul00006793;FF-mul00006795;FF-mul00007374;FF-mul00008101;FF-mul00008102;FF-mul00014033;FF-mul00014034;FF-mul00018710;FF-mul00018978;FF-mul00019169;FF-mul00020834;FF-mul00020965;FF-mul00022496;FF-mul00022497;FF-mul00024138;FF-mul00024139
GO:0001843	neural tube closure	1.709	0.021	Biological Process	0.266028	0.714558	2	97	FF-mul00006850;FF-mul00014005
GO:1903998	regulation of eating behavior	1.709	0.021	Biological Process	0.266028	0.714558	2	97	FF-mul00024138;FF-mul00024139
GO:0070727	cellular macromolecule localization	18.803	0.012	Biological Process	0.266702	0.714558	22	1843	FF-mul00000575;FF-mul00001794;FF-mul00002734;FF-mul00003799;FF-mul00006784;FF-mul00006793;FF-mul00006795;FF-mul00006850;FF-mul00006852;FF-mul00007374;FF-mul00008102;FF-mul00012575;FF-mul00014033;FF-mul00014034;FF-mul00014037;FF-mul00018712;FF-mul00018978;FF-mul00020018;FF-mul00020834;FF-mul00021010;FF-mul00022497;FF-mul00023745
GO:0008134	transcription factor binding	7.843	0.013	Molecular Function	0.267149	0.566648	8	602	FF-mul00003922;FF-mul00006306;FF-mul00006859;FF-mul00012444;FF-mul00021010;FF-mul00021865;FF-mul00023560;FF-mul00023561
GO:0045664	regulation of neuron differentiation	9.402	0.013	Biological Process	0.267338	0.714558	11	852	FF-mul00002681;FF-mul00003924;FF-mul00006185;FF-mul00006186;FF-mul00007157;FF-mul00020834;FF-mul00020965;FF-mul00021010;FF-mul00022496;FF-mul00024138;FF-mul00024139
GO:0001227	transcriptional repressor activity, RNA polymerase II transcription regulatory region sequence-specific binding	2.941	0.017	Molecular Function	0.267909	0.566648	3	177	FF-mul00006859;FF-mul00012444;FF-mul00022355
GO:0044444	cytoplasmic part	67.593	0.01	Cellular Component	0.268069	0.574484	73	7173	FF-mul00000575;FF-mul00000576;FF-mul00000618;FF-mul00001456;FF-mul00001794;FF-mul00001834;FF-mul00001836;FF-mul00001837;FF-mul00002537;FF-mul00002681;FF-mul00002682;FF-mul00002692;FF-mul00002695;FF-mul00002728;FF-mul00002734;FF-mul00002735;FF-mul00003799;FF-mul00003922;FF-mul00003924;FF-mul00006154;FF-mul00006184;FF-mul00006185;FF-mul00006186;FF-mul00006400;FF-mul00006433;FF-mul00006434;FF-mul000…
GO:0044428	nuclear part	33.333	0.011	Cellular Component	0.268403	0.574484	36	3370	FF-mul00000327;FF-mul00000576;FF-mul00001456;FF-mul00001794;FF-mul00001837;FF-mul00002691;FF-mul00002735;FF-mul00003799;FF-mul00003922;FF-mul00003923;FF-mul00003924;FF-mul00005852;FF-mul00006400;FF-mul00006626;FF-mul00006740;FF-mul00006784;FF-mul00006850;FF-mul00007157;FF-mul00008483;FF-mul00012444;FF-mul00012575;FF-mul00014033;FF-mul00014034;FF-mul00014037;FF-mul00016343;FF-mul00018713;FF-mul000…
GO:0000289	nuclear-transcribed mRNA poly(A) tail shortening	0.855	0.033	Biological Process	0.268611	0.714558	1	30	FF-mul00001456
GO:0002803	positive regulation of antibacterial peptide production	0.855	0.033	Biological Process	0.268611	0.714558	1	30	FF-mul00006784
GO:0005979	regulation of glycogen biosynthetic process	0.855	0.033	Biological Process	0.268611	0.714558	1	30	FF-mul00020965
GO:0006963	positive regulation of antibacterial peptide biosynthetic process	0.855	0.033	Biological Process	0.268611	0.714558	1	30	FF-mul00006784
GO:0030903	notochord development	0.855	0.033	Biological Process	0.268611	0.714558	1	30	FF-mul00018978
GO:0032212	positive regulation of telomere maintenance via telomerase	0.855	0.033	Biological Process	0.268611	0.714558	1	30	FF-mul00001456
GO:0032352	positive regulation of hormone metabolic process	0.855	0.033	Biological Process	0.268611	0.714558	1	30	FF-mul00020965
GO:0034694	response to prostaglandin	0.855	0.033	Biological Process	0.268611	0.714558	1	30	FF-mul00007155
GO:0035864	response to potassium ion	0.855	0.033	Biological Process	0.268611	0.714558	1	30	FF-mul00006626
GO:0039531	regulation of viral-induced cytoplasmic pattern recognition receptor signaling pathway	0.855	0.033	Biological Process	0.268611	0.714558	1	30	FF-mul00006784
GO:0043243	positive regulation of protein complex disassembly	0.855	0.033	Biological Process	0.268611	0.714558	1	30	FF-mul00020965
GO:0045123	cellular extravasation	0.855	0.033	Biological Process	0.268611	0.714558	1	30	FF-mul00020834
GO:0045217	cell-cell junction maintenance	0.855	0.033	Biological Process	0.268611	0.714558	1	30	FF-mul00018978
GO:0065001	specification of axis polarity	0.855	0.033	Biological Process	0.268611	0.714558	1	30	FF-mul00003924
GO:0070875	positive regulation of glycogen metabolic process	0.855	0.033	Biological Process	0.268611	0.714558	1	30	FF-mul00020965
GO:0097067	cellular response to thyroid hormone stimulus	0.855	0.033	Biological Process	0.268611	0.714558	1	30	FF-mul00021010
GO:1901381	positive regulation of potassium ion transmembrane transport	0.855	0.033	Biological Process	0.268611	0.714558	1	30	FF-mul00023745
GO:1990776	response to angiotensin	0.855	0.033	Biological Process	0.268611	0.714558	1	30	FF-mul00020965
GO:2001171	positive regulation of ATP biosynthetic process	0.855	0.033	Biological Process	0.268611	0.714558	1	30	FF-mul00020965
GO:0007018	microtubule-based movement	4.274	0.015	Biological Process	0.268881	0.714558	5	336	FF-mul00001836;FF-mul00002681;FF-mul00006528;FF-mul00006793;FF-mul00006795
GO:0007265	Ras protein signal transduction	4.274	0.015	Biological Process	0.268881	0.714558	5	336	FF-mul00002692;FF-mul00005852;FF-mul00014033;FF-mul00014034;FF-mul00020834
GO:0019932	second-messenger-mediated signaling	4.274	0.015	Biological Process	0.268881	0.714558	5	336	FF-mul00000575;FF-mul00006306;FF-mul00018712;FF-mul00024138;FF-mul00024139
GO:0098862	cluster of actin-based cell projections	3.704	0.015	Cellular Component	0.269495	0.574484	4	272	FF-mul00006793;FF-mul00006795;FF-mul00007156;FF-mul00014004
GO:0006278	RNA-dependent DNA replication	1.709	0.02	Biological Process	0.269875	0.715517	2	98	FF-mul00001456;FF-mul00014037
GO:0060606	tube closure	1.709	0.02	Biological Process	0.269875	0.715517	2	98	FF-mul00006850;FF-mul00014005
GO:0070206	protein trimerization	1.709	0.02	Biological Process	0.269875	0.715517	2	98	FF-mul00024138;FF-mul00024139
GO:0033057	multicellular organism reproductive behavior	4.274	0.015	Biological Process	0.270865	0.717021	5	337	FF-mul00016503;FF-mul00018712;FF-mul00023865;FF-mul00024138;FF-mul00024139
GO:0052547	regulation of peptidase activity	4.274	0.015	Biological Process	0.270865	0.717021	5	337	FF-mul00003799;FF-mul00006740;FF-mul00006784;FF-mul00007155;FF-mul00018978
GO:0008417	fucosyltransferase activity	0.98	0.032	Molecular Function	0.271597	0.569925	1	31	FF-mul00001834
GO:0015662	ATPase activity, coupled to transmembrane movement of ions, phosphorylative mechanism	0.98	0.032	Molecular Function	0.271597	0.569925	1	31	FF-mul00006433
GO:0044070	regulation of anion transport	2.564	0.017	Biological Process	0.272151	0.71795	3	175	FF-mul00006306;FF-mul00024138;FF-mul00024139
GO:0048568	embryonic organ development	6.838	0.013	Biological Process	0.273437	0.71795	8	594	FF-mul00000618;FF-mul00006850;FF-mul00007155;FF-mul00014005;FF-mul00014037;FF-mul00018978;FF-mul00020834;FF-mul00021010
GO:0001756	somitogenesis	1.709	0.02	Biological Process	0.273722	0.71795	2	99	FF-mul00016343;FF-mul00018978
GO:0042254	ribosome biogenesis	3.419	0.016	Biological Process	0.274041	0.71795	4	256	FF-mul00003923;FF-mul00006741;FF-mul00023560;FF-mul00023561
GO:0046488	phosphatidylinositol metabolic process	2.564	0.017	Biological Process	0.274964	0.71795	3	176	FF-mul00002734;FF-mul00006185;FF-mul00006186
GO:1903321	negative regulation of protein modification by small protein conjugation or removal	2.564	0.017	Biological Process	0.274964	0.71795	3	176	FF-mul00006740;FF-mul00018978;FF-mul00021864
GO:0030234	enzyme regulator activity	8.824	0.013	Molecular Function	0.275974	0.571984	9	697	FF-mul00000576;FF-mul00003922;FF-mul00005852;FF-mul00006306;FF-mul00006784;FF-mul00007155;FF-mul00014006;FF-mul00024138;FF-mul00024139
GO:0001659	temperature homeostasis	0.855	0.032	Biological Process	0.276208	0.71795	1	31	FF-mul00012444
GO:0006458	'de novo' protein folding	0.855	0.032	Biological Process	0.276208	0.71795	1	31	FF-mul00003922
GO:0006921	cellular component disassembly involved in execution phase of apoptosis	0.855	0.032	Biological Process	0.276208	0.71795	1	31	FF-mul00002735
GO:0007096	regulation of exit from mitosis	0.855	0.032	Biological Process	0.276208	0.71795	1	31	FF-mul00003924
GO:0007144	female meiosis I	0.855	0.032	Biological Process	0.276208	0.71795	1	31	FF-mul00003924
GO:0009595	detection of biotic stimulus	0.855	0.032	Biological Process	0.276208	0.71795	1	31	FF-mul00001794
GO:0010718	positive regulation of epithelial to mesenchymal transition	0.855	0.032	Biological Process	0.276208	0.71795	1	31	FF-mul00018978
GO:0030262	apoptotic nuclear changes	0.855	0.032	Biological Process	0.276208	0.71795	1	31	FF-mul00002735
GO:0030325	adrenal gland development	0.855	0.032	Biological Process	0.276208	0.71795	1	31	FF-mul00020965
GO:0031034	myosin filament assembly	0.855	0.032	Biological Process	0.276208	0.71795	1	31	FF-mul00016343
GO:0035994	response to muscle stretch	0.855	0.032	Biological Process	0.276208	0.71795	1	31	FF-mul00016343
GO:0044243	multicellular organism catabolic process	0.855	0.032	Biological Process	0.276208	0.71795	1	31	FF-mul00020834
GO:0045071	negative regulation of viral genome replication	0.855	0.032	Biological Process	0.276208	0.71795	1	31	FF-mul00001837
GO:0060444	branching involved in mammary gland duct morphogenesis	0.855	0.032	Biological Process	0.276208	0.71795	1	31	FF-mul00021010
GO:0061384	heart trabecula morphogenesis	0.855	0.032	Biological Process	0.276208	0.71795	1	31	FF-mul00021010
GO:1902075	cellular response to salt	0.855	0.032	Biological Process	0.276208	0.71795	1	31	FF-mul00014006
GO:0010876	lipid localization	5.128	0.014	Biological Process	0.276232	0.71795	6	424	FF-mul00002682;FF-mul00006184;FF-mul00014099;FF-mul00014100;FF-mul00018710;FF-mul00023865
GO:0000976	transcription regulatory region sequence-specific DNA binding	6.863	0.013	Molecular Function	0.276288	0.571984	7	520	FF-mul00002735;FF-mul00006626;FF-mul00006859;FF-mul00007157;FF-mul00012444;FF-mul00021010;FF-mul00022355
GO:0031032	actomyosin structure organization	3.419	0.016	Biological Process	0.276346	0.71795	4	257	FF-mul00006446;FF-mul00016343;FF-mul00018978;FF-mul00020834
GO:0009895	negative regulation of catabolic process	4.274	0.015	Biological Process	0.276838	0.71795	5	340	FF-mul00001456;FF-mul00002681;FF-mul00006446;FF-mul00006740;FF-mul00018978
GO:0001650	fibrillar center	1.852	0.019	Cellular Component	0.277327	0.588311	2	107	FF-mul00023560;FF-mul00023561
GO:0005977	glycogen metabolic process	1.709	0.02	Biological Process	0.277569	0.71795	2	100	FF-mul00012444;FF-mul00020965
GO:0006637	acyl-CoA metabolic process	1.709	0.02	Biological Process	0.277569	0.71795	2	100	FF-mul00002695;FF-mul00023865
GO:0035383	thioester metabolic process	1.709	0.02	Biological Process	0.277569	0.71795	2	100	FF-mul00002695;FF-mul00023865
GO:0043123	positive regulation of I-kappaB kinase/NF-kappaB signaling	1.709	0.02	Biological Process	0.277569	0.71795	2	100	FF-mul00002735;FF-mul00006784
GO:0051248	negative regulation of protein metabolic process	11.966	0.012	Biological Process	0.277604	0.71795	14	1128	FF-mul00001837;FF-mul00002728;FF-mul00002729;FF-mul00006740;FF-mul00006784;FF-mul00007155;FF-mul00014033;FF-mul00014034;FF-mul00018978;FF-mul00019758;FF-mul00020965;FF-mul00021864;FF-mul00024138;FF-mul00024139
GO:0060348	bone development	2.564	0.017	Biological Process	0.27778	0.71795	3	177	FF-mul00006850;FF-mul00007156;FF-mul00021010
GO:0033044	regulation of chromosome organization	5.128	0.014	Biological Process	0.278014	0.718008	6	425	FF-mul00001456;FF-mul00001794;FF-mul00003924;FF-mul00006740;FF-mul00006859;FF-mul00014037
GO:0005158	insulin receptor binding	0.98	0.031	Molecular Function	0.279017	0.571984	1	32	FF-mul00020965
GO:0016896	exoribonuclease activity, producing 5'-phosphomonoesters	0.98	0.031	Molecular Function	0.279017	0.571984	1	32	FF-mul00001456
GO:0034212	peptide N-acetyltransferase activity	0.98	0.031	Molecular Function	0.279017	0.571984	1	32	FF-mul00003799
GO:0036002	pre-mRNA binding	0.98	0.031	Molecular Function	0.279017	0.571984	1	32	FF-mul00006446
GO:0048519	negative regulation of biological process	41.88	0.011	Biological Process	0.280122	0.71907	49	4389	FF-mul00000575;FF-mul00001456;FF-mul00001794;FF-mul00001837;FF-mul00002681;FF-mul00002728;FF-mul00002729;FF-mul00002735;FF-mul00003922;FF-mul00003924;FF-mul00005852;FF-mul00006185;FF-mul00006186;FF-mul00006306;FF-mul00006402;FF-mul00006446;FF-mul00006740;FF-mul00006784;FF-mul00006793;FF-mul00006795;FF-mul00006850;FF-mul00006859;FF-mul00007155;FF-mul00007157;FF-mul00008102;FF-mul00012444;FF-mul000…
GO:0031012	extracellular matrix	3.704	0.014	Cellular Component	0.280262	0.591664	4	277	FF-mul00007156;FF-mul00020834;FF-mul00023865;FF-mul00023868
GO:0048707	instar larval or pupal morphogenesis	5.983	0.014	Biological Process	0.280342	0.71907	7	512	FF-mul00000618;FF-mul00006446;FF-mul00007157;FF-mul00008102;FF-mul00014033;FF-mul00014034;FF-mul00020834
GO:0007127	meiosis I	2.564	0.017	Biological Process	0.280598	0.71907	3	178	FF-mul00003924;FF-mul00013833;FF-mul00020017
GO:0015758	glucose transport	2.564	0.017	Biological Process	0.280598	0.71907	3	178	FF-mul00006154;FF-mul00020678;FF-mul00020965
GO:0016782	transferase activity, transferring sulfur-containing groups	1.961	0.019	Molecular Function	0.281306	0.574467	2	103	FF-mul00000618;FF-mul00006786
GO:0009987	cellular process	97.436	0.011	Biological Process	0.281307	0.71907	114	10827	FF-mul00000327;FF-mul00000575;FF-mul00000576;FF-mul00000618;FF-mul00001456;FF-mul00001794;FF-mul00001795;FF-mul00001796;FF-mul00001836;FF-mul00001837;FF-mul00002537;FF-mul00002681;FF-mul00002682;FF-mul00002683;FF-mul00002691;FF-mul00002692;FF-mul00002695;FF-mul00002728;FF-mul00002729;FF-mul00002734;FF-mul00002735;FF-mul00003799;FF-mul00003922;FF-mul00003923;FF-mul00003924;FF-mul00005852;FF-mul000…
GO:0014020	primary neural tube formation	1.709	0.02	Biological Process	0.281414	0.71907	2	101	FF-mul00006850;FF-mul00014005
GO:1903793	positive regulation of anion transport	1.709	0.02	Biological Process	0.281414	0.71907	2	101	FF-mul00024138;FF-mul00024139
GO:1904377	positive regulation of protein localization to cell periphery	1.709	0.02	Biological Process	0.281414	0.71907	2	101	FF-mul00020834;FF-mul00023745
GO:0001703	gastrulation with mouth forming first	0.855	0.031	Biological Process	0.283726	0.71907	1	32	FF-mul00020834
GO:0007076	mitotic chromosome condensation	0.855	0.031	Biological Process	0.283726	0.71907	1	32	FF-mul00016343
GO:0009225	nucleotide-sugar metabolic process	0.855	0.031	Biological Process	0.283726	0.71907	1	32	FF-mul00001794
GO:0010004	gastrulation involving germ band extension	0.855	0.031	Biological Process	0.283726	0.71907	1	32	FF-mul00020834
GO:0010839	negative regulation of keratinocyte proliferation	0.855	0.031	Biological Process	0.283726	0.71907	1	32	FF-mul00021010
GO:0010954	positive regulation of protein processing	0.855	0.031	Biological Process	0.283726	0.71907	1	32	FF-mul00020018
GO:0010962	regulation of glucan biosynthetic process	0.855	0.031	Biological Process	0.283726	0.71907	1	32	FF-mul00020965
GO:0014888	striated muscle adaptation	0.855	0.031	Biological Process	0.283726	0.71907	1	32	FF-mul00023868
GO:0033227	dsRNA transport	0.855	0.031	Biological Process	0.283726	0.71907	1	32	FF-mul00022497
GO:0033683	nucleotide-excision repair, DNA incision	0.855	0.031	Biological Process	0.283726	0.71907	1	32	FF-mul00006400
GO:0042866	pyruvate biosynthetic process	0.855	0.031	Biological Process	0.283726	0.71907	1	32	FF-mul00007373
GO:0045911	positive regulation of DNA recombination	0.855	0.031	Biological Process	0.283726	0.71907	1	32	FF-mul00020017
GO:0045924	regulation of female receptivity	0.855	0.031	Biological Process	0.283726	0.71907	1	32	FF-mul00016503
GO:0051443	positive regulation of ubiquitin-protein transferase activity	0.855	0.031	Biological Process	0.283726	0.71907	1	32	FF-mul00003924
GO:0097340	inhibition of cysteine-type endopeptidase activity	0.855	0.031	Biological Process	0.283726	0.71907	1	32	FF-mul00006784
GO:0099558	maintenance of synapse structure	0.855	0.031	Biological Process	0.283726	0.71907	1	32	FF-mul00009997
GO:1990001	inhibition of cysteine-type endopeptidase activity involved in apoptotic process	0.855	0.031	Biological Process	0.283726	0.71907	1	32	FF-mul00006784
GO:1903169	regulation of calcium ion transmembrane transport	1.709	0.02	Biological Process	0.285258	0.721942	2	102	FF-mul00014099;FF-mul00014100
GO:0006886	intracellular protein transport	11.111	0.012	Biological Process	0.285285	0.721942	13	1045	FF-mul00006784;FF-mul00006793;FF-mul00006795;FF-mul00007374;FF-mul00012575;FF-mul00014033;FF-mul00014034;FF-mul00014037;FF-mul00018978;FF-mul00020018;FF-mul00020834;FF-mul00021010;FF-mul00022497
GO:0019058	viral life cycle	3.419	0.015	Biological Process	0.285599	0.722196	4	261	FF-mul00001837;FF-mul00008101;FF-mul00015893;FF-mul00015895
GO:0048580	regulation of post-embryonic development	2.564	0.017	Biological Process	0.286245	0.722354	3	180	FF-mul00000575;FF-mul00018712;FF-mul00020834
GO:2000377	regulation of reactive oxygen species metabolic process	2.564	0.017	Biological Process	0.286245	0.722354	3	180	FF-mul00006784;FF-mul00020965;FF-mul00022496
GO:0060590	ATPase regulator activity	0.98	0.03	Molecular Function	0.286362	0.582561	1	33	FF-mul00003922
GO:0000377	RNA splicing, via transesterification reactions with bulged adenosine as nucleophile	4.274	0.014	Biological Process	0.286853	0.722354	5	345	FF-mul00002691;FF-mul00006446;FF-mul00006859;FF-mul00012575;FF-mul00018713
GO:0000398	mRNA splicing, via spliceosome	4.274	0.014	Biological Process	0.286853	0.722354	5	345	FF-mul00002691;FF-mul00006446;FF-mul00006859;FF-mul00012575;FF-mul00018713
GO:0015630	microtubule cytoskeleton	11.111	0.012	Cellular Component	0.28825	0.604119	12	1026	FF-mul00000576;FF-mul00001836;FF-mul00002537;FF-mul00003924;FF-mul00006434;FF-mul00006784;FF-mul00006793;FF-mul00006795;FF-mul00014004;FF-mul00014005;FF-mul00016337;FF-mul00016340
GO:0000375	RNA splicing, via transesterification reactions	4.274	0.014	Biological Process	0.288864	0.722354	5	346	FF-mul00002691;FF-mul00006446;FF-mul00006859;FF-mul00012575;FF-mul00018713
GO:0019898	extrinsic component of membrane	3.704	0.014	Cellular Component	0.288926	0.604119	4	281	FF-mul00002728;FF-mul00022497;FF-mul00024138;FF-mul00024139
GO:0019362	pyridine nucleotide metabolic process	2.564	0.017	Biological Process	0.289071	0.722354	3	181	FF-mul00007373;FF-mul00014004;FF-mul00020965
GO:0046496	nicotinamide nucleotide metabolic process	2.564	0.017	Biological Process	0.289071	0.722354	3	181	FF-mul00007373;FF-mul00014004;FF-mul00020965
GO:0006073	cellular glucan metabolic process	1.709	0.019	Biological Process	0.2891	0.722354	2	103	FF-mul00012444;FF-mul00020965
GO:0006112	energy reserve metabolic process	1.709	0.019	Biological Process	0.2891	0.722354	2	103	FF-mul00012444;FF-mul00020965
GO:0019218	regulation of steroid metabolic process	1.709	0.019	Biological Process	0.2891	0.722354	2	103	FF-mul00012444;FF-mul00020965
GO:0044042	glucan metabolic process	1.709	0.019	Biological Process	0.2891	0.722354	2	103	FF-mul00012444;FF-mul00020965
GO:0048644	muscle organ morphogenesis	1.709	0.019	Biological Process	0.2891	0.722354	2	103	FF-mul00016343;FF-mul00021010
GO:0009056	catabolic process	23.077	0.012	Biological Process	0.290119	0.722354	27	2332	FF-mul00001456;FF-mul00002681;FF-mul00002695;FF-mul00002728;FF-mul00002735;FF-mul00003924;FF-mul00006446;FF-mul00006538;FF-mul00006539;FF-mul00006740;FF-mul00006784;FF-mul00006793;FF-mul00006795;FF-mul00007373;FF-mul00008101;FF-mul00008482;FF-mul00012444;FF-mul00014003;FF-mul00014004;FF-mul00014037;FF-mul00018978;FF-mul00020018;FF-mul00020834;FF-mul00020965;FF-mul00022496;FF-mul00023864;FF-mul000…
GO:0009205	purine ribonucleoside triphosphate metabolic process	3.419	0.015	Biological Process	0.290243	0.722354	4	263	FF-mul00001794;FF-mul00007373;FF-mul00008482;FF-mul00020965
GO:0000737	DNA catabolic process, endonucleolytic	0.855	0.03	Biological Process	0.291168	0.722354	1	33	FF-mul00002735
GO:0002778	antibacterial peptide production	0.855	0.03	Biological Process	0.291168	0.722354	1	33	FF-mul00006784
GO:0002780	antibacterial peptide biosynthetic process	0.855	0.03	Biological Process	0.291168	0.722354	1	33	FF-mul00006784
GO:0002786	regulation of antibacterial peptide production	0.855	0.03	Biological Process	0.291168	0.722354	1	33	FF-mul00006784
GO:0002808	regulation of antibacterial peptide biosynthetic process	0.855	0.03	Biological Process	0.291168	0.722354	1	33	FF-mul00006784
GO:0009648	photoperiodism	0.855	0.03	Biological Process	0.291168	0.722354	1	33	FF-mul00012444
GO:0051290	protein heterotetramerization	0.855	0.03	Biological Process	0.291168	0.722354	1	33	FF-mul00020965
GO:0070986	left/right axis specification	0.855	0.03	Biological Process	0.291168	0.722354	1	33	FF-mul00018067
GO:1903319	positive regulation of protein maturation	0.855	0.03	Biological Process	0.291168	0.722354	1	33	FF-mul00020018
GO:1904358	positive regulation of telomere maintenance via telomere lengthening	0.855	0.03	Biological Process	0.291168	0.722354	1	33	FF-mul00001456
GO:0002221	pattern recognition receptor signaling pathway	2.564	0.016	Biological Process	0.2919	0.722354	3	182	FF-mul00001837;FF-mul00006784;FF-mul00012444
GO:0044724	single-organism carbohydrate catabolic process	2.564	0.016	Biological Process	0.2919	0.722354	3	182	FF-mul00007373;FF-mul00014004;FF-mul00020965
GO:0099568	cytoplasmic region	6.481	0.013	Cellular Component	0.292126	0.6079	7	556	FF-mul00002728;FF-mul00006434;FF-mul00006528;FF-mul00006793;FF-mul00006795;FF-mul00006850;FF-mul00022496
GO:0045089	positive regulation of innate immune response	3.419	0.015	Biological Process	0.292569	0.722354	4	264	FF-mul00001837;FF-mul00006784;FF-mul00012444;FF-mul00021010
GO:0071840	cellular component organization or biogenesis	55.556	0.011	Biological Process	0.293012	0.722354	65	5943	FF-mul00000575;FF-mul00000618;FF-mul00001456;FF-mul00001794;FF-mul00002681;FF-mul00002728;FF-mul00002734;FF-mul00002735;FF-mul00003799;FF-mul00003922;FF-mul00003923;FF-mul00003924;FF-mul00006184;FF-mul00006185;FF-mul00006186;FF-mul00006306;FF-mul00006434;FF-mul00006446;FF-mul00006528;FF-mul00006740;FF-mul00006741;FF-mul00006784;FF-mul00006793;FF-mul00006795;FF-mul00006850;FF-mul00006852;FF-mul000…
GO:0060070	canonical Wnt signaling pathway	3.419	0.015	Biological Process	0.294898	0.722354	4	265	FF-mul00006740;FF-mul00014005;FF-mul00024138;FF-mul00024139
GO:0003924	GTPase activity	2.941	0.016	Molecular Function	0.295587	0.599041	3	187	FF-mul00022496;FF-mul00024138;FF-mul00024139
GO:0036452	ESCRT complex	0.926	0.028	Cellular Component	0.295716	0.612454	1	36	FF-mul00008101
GO:0060541	respiratory system development	5.983	0.013	Biological Process	0.296749	0.722354	7	522	FF-mul00000618;FF-mul00006793;FF-mul00006795;FF-mul00006850;FF-mul00018978;FF-mul00020834;FF-mul00022875
GO:0009135	purine nucleoside diphosphate metabolic process	1.709	0.019	Biological Process	0.296777	0.722354	2	105	FF-mul00007373;FF-mul00020965
GO:0009179	purine ribonucleoside diphosphate metabolic process	1.709	0.019	Biological Process	0.296777	0.722354	2	105	FF-mul00007373;FF-mul00020965
GO:0048488	synaptic vesicle endocytosis	1.709	0.019	Biological Process	0.296777	0.722354	2	105	FF-mul00000618;FF-mul00023865
GO:0050866	negative regulation of cell activation	1.709	0.019	Biological Process	0.296777	0.722354	2	105	FF-mul00014033;FF-mul00014034
GO:0008092	cytoskeletal protein binding	8.824	0.013	Molecular Function	0.296904	0.599431	9	712	FF-mul00002681;FF-mul00006793;FF-mul00006795;FF-mul00008102;FF-mul00016337;FF-mul00016340;FF-mul00016343;FF-mul00018978;FF-mul00020834
GO:0016032	viral process	4.274	0.014	Biological Process	0.296937	0.722354	5	350	FF-mul00001837;FF-mul00008101;FF-mul00015893;FF-mul00015895;FF-mul00020965
GO:0035272	exocrine system development	2.564	0.016	Biological Process	0.297564	0.722354	3	184	FF-mul00018978;FF-mul00020834;FF-mul00020965
GO:0030163	protein catabolic process	9.402	0.013	Biological Process	0.297662	0.722354	11	876	FF-mul00003924;FF-mul00006538;FF-mul00006539;FF-mul00006740;FF-mul00006784;FF-mul00008101;FF-mul00012444;FF-mul00014003;FF-mul00018978;FF-mul00020018;FF-mul00022496
GO:0071702	organic substance transport	23.932	0.011	Biological Process	0.298321	0.722354	28	2435	FF-mul00002682;FF-mul00006154;FF-mul00006306;FF-mul00006784;FF-mul00006793;FF-mul00006795;FF-mul00007374;FF-mul00012444;FF-mul00012575;FF-mul00014006;FF-mul00014033;FF-mul00014034;FF-mul00014037;FF-mul00016343;FF-mul00018710;FF-mul00018978;FF-mul00019677;FF-mul00019757;FF-mul00020018;FF-mul00020678;FF-mul00020682;FF-mul00020834;FF-mul00020965;FF-mul00021010;FF-mul00022497;FF-mul00023865;FF-mul000…
GO:0000460	maturation of 5.8S rRNA	0.855	0.029	Biological Process	0.298532	0.722354	1	34	FF-mul00003923
GO:0003230	cardiac atrium development	0.855	0.029	Biological Process	0.298532	0.722354	1	34	FF-mul00020965
GO:0006778	porphyrin-containing compound metabolic process	0.855	0.029	Biological Process	0.298532	0.722354	1	34	FF-mul00006433
GO:0006910	phagocytosis, recognition	0.855	0.029	Biological Process	0.298532	0.722354	1	34	FF-mul00006852
GO:0006956	complement activation	0.855	0.029	Biological Process	0.298532	0.722354	1	34	FF-mul00007155
GO:0007549	dosage compensation	0.855	0.029	Biological Process	0.298532	0.722354	1	34	FF-mul00022875
GO:0009750	response to fructose	0.855	0.029	Biological Process	0.298532	0.722354	1	34	FF-mul00006154
GO:0010712	regulation of collagen metabolic process	0.855	0.029	Biological Process	0.298532	0.722354	1	34	FF-mul00020834
GO:0015012	heparan sulfate proteoglycan biosynthetic process	0.855	0.029	Biological Process	0.298532	0.722354	1	34	FF-mul00000618
GO:0015740	C4-dicarboxylate transport	0.855	0.029	Biological Process	0.298532	0.722354	1	34	FF-mul00019757
GO:0033146	regulation of intracellular estrogen receptor signaling pathway	0.855	0.029	Biological Process	0.298532	0.722354	1	34	FF-mul00021010
GO:0034122	negative regulation of toll-like receptor signaling pathway	0.855	0.029	Biological Process	0.298532	0.722354	1	34	FF-mul00012444
GO:0034661	ncRNA catabolic process	0.855	0.029	Biological Process	0.298532	0.722354	1	34	FF-mul00001456
GO:0039529	RIG-I signaling pathway	0.855	0.029	Biological Process	0.298532	0.722354	1	34	FF-mul00006784
GO:0044246	regulation of multicellular organismal metabolic process	0.855	0.029	Biological Process	0.298532	0.722354	1	34	FF-mul00020834
GO:0046949	fatty-acyl-CoA biosynthetic process	0.855	0.029	Biological Process	0.298532	0.722354	1	34	FF-mul00002695
GO:0048808	male genitalia morphogenesis	0.855	0.029	Biological Process	0.298532	0.722354	1	34	FF-mul00020834
GO:0097104	postsynaptic membrane assembly	0.855	0.029	Biological Process	0.298532	0.722354	1	34	FF-mul00023865
GO:0097150	neuronal stem cell population maintenance	0.855	0.029	Biological Process	0.298532	0.722354	1	34	FF-mul00003924
GO:1900034	regulation of cellular response to heat	0.855	0.029	Biological Process	0.298532	0.722354	1	34	FF-mul00003922
GO:0001745	compound eye morphogenesis	4.274	0.014	Biological Process	0.298962	0.722354	5	351	FF-mul00006740;FF-mul00008102;FF-mul00018978;FF-mul00024138;FF-mul00024139
GO:0051052	regulation of DNA metabolic process	5.128	0.014	Biological Process	0.299599	0.722354	6	437	FF-mul00001456;FF-mul00001794;FF-mul00003799;FF-mul00014037;FF-mul00020017;FF-mul00020965
GO:0043549	regulation of kinase activity	7.692	0.013	Biological Process	0.300352	0.722354	9	700	FF-mul00000576;FF-mul00002728;FF-mul00006306;FF-mul00006784;FF-mul00016343;FF-mul00020965;FF-mul00022496;FF-mul00024138;FF-mul00024139
GO:0002702	positive regulation of production of molecular mediator of immune response	1.709	0.019	Biological Process	0.300612	0.722354	2	106	FF-mul00006784;FF-mul00020017
GO:0006754	ATP biosynthetic process	1.709	0.019	Biological Process	0.300612	0.722354	2	106	FF-mul00007373;FF-mul00020965
GO:0051817	modification of morphology or physiology of other organism involved in symbiotic interaction	1.709	0.019	Biological Process	0.300612	0.722354	2	106	FF-mul00001837;FF-mul00020965
GO:0008284	positive regulation of cell proliferation	8.547	0.013	Biological Process	0.300616	0.722354	10	789	FF-mul00003924;FF-mul00006859;FF-mul00014002;FF-mul00018978;FF-mul00020017;FF-mul00020834;FF-mul00020965;FF-mul00021010;FF-mul00024138;FF-mul00024139
GO:0016893	endonuclease activity, active with either ribo- or deoxyribonucleic acids and producing 5'-phosphomonoesters	0.98	0.029	Molecular Function	0.300831	0.602792	1	35	FF-mul00006400
GO:0089720	caspase binding	0.98	0.029	Molecular Function	0.300831	0.602792	1	35	FF-mul00006784
GO:0002165	instar larval or pupal development	6.838	0.013	Biological Process	0.302263	0.722354	8	613	FF-mul00000618;FF-mul00002682;FF-mul00006446;FF-mul00007157;FF-mul00008102;FF-mul00014033;FF-mul00014034;FF-mul00020834
GO:0045087	innate immune response	6.838	0.013	Biological Process	0.302263	0.722354	8	613	FF-mul00001837;FF-mul00002735;FF-mul00006784;FF-mul00007155;FF-mul00012444;FF-mul00021010;FF-mul00024138;FF-mul00024139
GO:0045335	phagocytic vesicle	1.852	0.018	Cellular Component	0.302434	0.620729	2	114	FF-mul00002728;FF-mul00018067
GO:0031201	SNARE complex	0.926	0.027	Cellular Component	0.302552	0.620729	1	37	FF-mul00014006
GO:0006875	cellular metal ion homeostasis	5.128	0.014	Biological Process	0.30323	0.722354	6	439	FF-mul00002683;FF-mul00002734;FF-mul00006306;FF-mul00014099;FF-mul00014100;FF-mul00020834
GO:0042330	taxis	8.547	0.013	Biological Process	0.303331	0.722354	10	791	FF-mul00002681;FF-mul00006793;FF-mul00006795;FF-mul00007157;FF-mul00018712;FF-mul00020834;FF-mul00023865;FF-mul00023868;FF-mul00024138;FF-mul00024139
GO:0009126	purine nucleoside monophosphate metabolic process	3.419	0.015	Biological Process	0.304238	0.722354	4	269	FF-mul00001794;FF-mul00007373;FF-mul00008482;FF-mul00020965
GO:0009167	purine ribonucleoside monophosphate metabolic process	3.419	0.015	Biological Process	0.304238	0.722354	4	269	FF-mul00001794;FF-mul00007373;FF-mul00008482;FF-mul00020965
GO:0002920	regulation of humoral immune response	1.709	0.019	Biological Process	0.304443	0.722354	2	107	FF-mul00006784;FF-mul00007155
GO:0006090	pyruvate metabolic process	1.709	0.019	Biological Process	0.304443	0.722354	2	107	FF-mul00007373;FF-mul00020965
GO:0006835	dicarboxylic acid transport	1.709	0.019	Biological Process	0.304443	0.722354	2	107	FF-mul00006306;FF-mul00019757
GO:0051298	centrosome duplication	1.709	0.019	Biological Process	0.304443	0.722354	2	107	FF-mul00016337;FF-mul00016340
GO:0051049	regulation of transport	17.094	0.012	Biological Process	0.304874	0.722354	20	1701	FF-mul00002681;FF-mul00006306;FF-mul00006784;FF-mul00006852;FF-mul00012444;FF-mul00014006;FF-mul00014033;FF-mul00014034;FF-mul00014099;FF-mul00014100;FF-mul00016343;FF-mul00018067;FF-mul00018978;FF-mul00020018;FF-mul00020834;FF-mul00020965;FF-mul00021010;FF-mul00023745;FF-mul00024138;FF-mul00024139
GO:0007411	axon guidance	5.983	0.013	Biological Process	0.305036	0.722354	7	527	FF-mul00002681;FF-mul00007157;FF-mul00020834;FF-mul00023865;FF-mul00023868;FF-mul00024138;FF-mul00024139
GO:0019220	regulation of phosphate metabolic process	15.385	0.012	Biological Process	0.305689	0.722354	18	1518	FF-mul00000576;FF-mul00000618;FF-mul00001837;FF-mul00002728;FF-mul00002729;FF-mul00006306;FF-mul00006784;FF-mul00014033;FF-mul00014034;FF-mul00014037;FF-mul00016343;FF-mul00019758;FF-mul00020834;FF-mul00020965;FF-mul00022496;FF-mul00023864;FF-mul00024138;FF-mul00024139
GO:0000186	activation of MAPKK activity	0.855	0.029	Biological Process	0.305821	0.722354	1	35	FF-mul00006306
GO:0002807	positive regulation of antimicrobial peptide biosynthetic process	0.855	0.029	Biological Process	0.305821	0.722354	1	35	FF-mul00006784
GO:0006298	mismatch repair	0.855	0.029	Biological Process	0.305821	0.722354	1	35	FF-mul00020017
GO:0006369	termination of RNA polymerase II transcription	0.855	0.029	Biological Process	0.305821	0.722354	1	35	FF-mul00012575
GO:0008594	photoreceptor cell morphogenesis	0.855	0.029	Biological Process	0.305821	0.722354	1	35	FF-mul00018978
GO:0031572	G2 DNA damage checkpoint	0.855	0.029	Biological Process	0.305821	0.722354	1	35	FF-mul00020017
GO:0042023	DNA endoreduplication	0.855	0.029	Biological Process	0.305821	0.722354	1	35	FF-mul00020017
GO:0044458	motile cilium assembly	0.855	0.029	Biological Process	0.305821	0.722354	1	35	FF-mul00014005
GO:0045429	positive regulation of nitric oxide biosynthetic process	0.855	0.029	Biological Process	0.305821	0.722354	1	35	FF-mul00020965
GO:0048255	mRNA stabilization	0.855	0.029	Biological Process	0.305821	0.722354	1	35	FF-mul00006446
GO:0060039	pericardium development	0.855	0.029	Biological Process	0.305821	0.722354	1	35	FF-mul00020834
GO:1902229	regulation of intrinsic apoptotic signaling pathway in response to DNA damage	0.855	0.029	Biological Process	0.305821	0.722354	1	35	FF-mul00006740
GO:1903959	regulation of anion transmembrane transport	0.855	0.029	Biological Process	0.305821	0.722354	1	35	FF-mul00006306
GO:1904036	negative regulation of epithelial cell apoptotic process	0.855	0.029	Biological Process	0.305821	0.722354	1	35	FF-mul00020965
GO:1904407	positive regulation of nitric oxide metabolic process	0.855	0.029	Biological Process	0.305821	0.722354	1	35	FF-mul00020965
GO:0016241	regulation of macroautophagy	2.564	0.016	Biological Process	0.306073	0.722354	3	187	FF-mul00002681;FF-mul00006793;FF-mul00006795
GO:0043009	chordate embryonic development	7.692	0.013	Biological Process	0.306111	0.722354	9	704	FF-mul00000618;FF-mul00006850;FF-mul00007156;FF-mul00014005;FF-mul00016343;FF-mul00018978;FF-mul00020681;FF-mul00020834;FF-mul00021010
GO:0050808	synapse organization	7.692	0.013	Biological Process	0.306111	0.722354	9	704	FF-mul00002681;FF-mul00003924;FF-mul00006306;FF-mul00009997;FF-mul00014037;FF-mul00020834;FF-mul00020965;FF-mul00023865;FF-mul00023868
GO:0009144	purine nucleoside triphosphate metabolic process	3.419	0.015	Biological Process	0.306579	0.722734	4	270	FF-mul00001794;FF-mul00007373;FF-mul00008482;FF-mul00020965
GO:0051174	regulation of phosphorus metabolic process	15.385	0.012	Biological Process	0.306698	0.722734	18	1519	FF-mul00000576;FF-mul00000618;FF-mul00001837;FF-mul00002728;FF-mul00002729;FF-mul00006306;FF-mul00006784;FF-mul00014033;FF-mul00014034;FF-mul00014037;FF-mul00016343;FF-mul00019758;FF-mul00020834;FF-mul00020965;FF-mul00022496;FF-mul00023864;FF-mul00024138;FF-mul00024139
GO:0004532	exoribonuclease activity	0.98	0.028	Molecular Function	0.307956	0.610188	1	36	FF-mul00001456
GO:0030507	spectrin binding	0.98	0.028	Molecular Function	0.307956	0.610188	1	36	FF-mul00018978
GO:0042043	neurexin family protein binding	0.98	0.028	Molecular Function	0.307956	0.610188	1	36	FF-mul00023865
GO:0050764	regulation of phagocytosis	1.709	0.019	Biological Process	0.30827	0.724645	2	108	FF-mul00006852;FF-mul00018067
GO:0071242	cellular response to ammonium ion	1.709	0.019	Biological Process	0.30827	0.724645	2	108	FF-mul00024138;FF-mul00024139
GO:1902652	secondary alcohol metabolic process	1.709	0.019	Biological Process	0.30827	0.724645	2	108	FF-mul00018710;FF-mul00023865
GO:0007552	metamorphosis	5.983	0.013	Biological Process	0.308364	0.724645	7	529	FF-mul00000618;FF-mul00006446;FF-mul00007157;FF-mul00008102;FF-mul00014033;FF-mul00014034;FF-mul00020834
GO:0008645	hexose transport	2.564	0.016	Biological Process	0.308912	0.725069	3	188	FF-mul00006154;FF-mul00020678;FF-mul00020965
GO:0005605	basal lamina	0.926	0.026	Cellular Component	0.309323	0.624798	1	38	FF-mul00020834
GO:0046658	anchored component of plasma membrane	0.926	0.026	Cellular Component	0.309323	0.624798	1	38	FF-mul00007156
GO:1990391	DNA repair complex	0.926	0.026	Cellular Component	0.309323	0.624798	1	38	FF-mul00020017
GO:0030141	secretory granule	8.333	0.012	Cellular Component	0.310254	0.624798	9	757	FF-mul00002537;FF-mul00002682;FF-mul00006154;FF-mul00006793;FF-mul00006795;FF-mul00007155;FF-mul00014006;FF-mul00020834;FF-mul00022496
GO:0009199	ribonucleoside triphosphate metabolic process	3.419	0.015	Biological Process	0.311266	0.725069	4	272	FF-mul00001794;FF-mul00007373;FF-mul00008482;FF-mul00020965
GO:0019838	growth factor binding	1.961	0.018	Molecular Function	0.311403	0.614732	2	111	FF-mul00007155;FF-mul00020965
GO:0044765	single-organism transport	38.462	0.011	Biological Process	0.311561	0.725069	45	4054	FF-mul00000575;FF-mul00000618;FF-mul00001836;FF-mul00002681;FF-mul00002682;FF-mul00002683;FF-mul00002728;FF-mul00006154;FF-mul00006306;FF-mul00006433;FF-mul00006784;FF-mul00006793;FF-mul00006795;FF-mul00006852;FF-mul00006860;FF-mul00007155;FF-mul00007374;FF-mul00008101;FF-mul00012444;FF-mul00012575;FF-mul00014006;FF-mul00014033;FF-mul00014034;FF-mul00014037;FF-mul00014099;FF-mul00014100;FF-mul000…
GO:0006414	translational elongation	1.709	0.018	Biological Process	0.312094	0.725069	2	109	FF-mul00006306;FF-mul00022496
GO:0009185	ribonucleoside diphosphate metabolic process	1.709	0.018	Biological Process	0.312094	0.725069	2	109	FF-mul00007373;FF-mul00020965
GO:0009206	purine ribonucleoside triphosphate biosynthetic process	1.709	0.018	Biological Process	0.312094	0.725069	2	109	FF-mul00007373;FF-mul00020965
GO:0045446	endothelial cell differentiation	1.709	0.018	Biological Process	0.312094	0.725069	2	109	FF-mul00006793;FF-mul00006795
GO:0048704	embryonic skeletal system morphogenesis	1.709	0.018	Biological Process	0.312094	0.725069	2	109	FF-mul00000618;FF-mul00006850
GO:0002042	cell migration involved in sprouting angiogenesis	0.855	0.028	Biological Process	0.313035	0.725069	1	36	FF-mul00020834
GO:0002755	MyD88-dependent toll-like receptor signaling pathway	0.855	0.028	Biological Process	0.313035	0.725069	1	36	FF-mul00001837
GO:0003156	regulation of organ formation	0.855	0.028	Biological Process	0.313035	0.725069	1	36	FF-mul00014005
GO:0032528	microvillus organization	0.855	0.028	Biological Process	0.313035	0.725069	1	36	FF-mul00018712
GO:0032800	receptor biosynthetic process	0.855	0.028	Biological Process	0.313035	0.725069	1	36	FF-mul00012444
GO:0042045	epithelial fluid transport	0.855	0.028	Biological Process	0.313035	0.725069	1	36	FF-mul00018978
GO:0042693	muscle cell fate commitment	0.855	0.028	Biological Process	0.313035	0.725069	1	36	FF-mul00006446
GO:0045668	negative regulation of osteoblast differentiation	0.855	0.028	Biological Process	0.313035	0.725069	1	36	FF-mul00023864
GO:0045910	negative regulation of DNA recombination	0.855	0.028	Biological Process	0.313035	0.725069	1	36	FF-mul00020017
GO:0051955	regulation of amino acid transport	0.855	0.028	Biological Process	0.313035	0.725069	1	36	FF-mul00006306
GO:0060512	prostate gland morphogenesis	0.855	0.028	Biological Process	0.313035	0.725069	1	36	FF-mul00020965
GO:0060740	prostate gland epithelium morphogenesis	0.855	0.028	Biological Process	0.313035	0.725069	1	36	FF-mul00020965
GO:0070423	nucleotide-binding oligomerization domain containing signaling pathway	0.855	0.028	Biological Process	0.313035	0.725069	1	36	FF-mul00006784
GO:0070646	protein modification by small protein removal	3.419	0.015	Biological Process	0.313613	0.725223	4	273	FF-mul00001837;FF-mul00003924;FF-mul00006740;FF-mul00006784
GO:0006139	nucleobase-containing compound metabolic process	39.316	0.011	Biological Process	0.313623	0.725223	46	4152	FF-mul00000327;FF-mul00001456;FF-mul00001794;FF-mul00001795;FF-mul00001796;FF-mul00001837;FF-mul00002691;FF-mul00002695;FF-mul00002735;FF-mul00003799;FF-mul00003922;FF-mul00003923;FF-mul00006306;FF-mul00006400;FF-mul00006402;FF-mul00006446;FF-mul00006626;FF-mul00006740;FF-mul00006741;FF-mul00006784;FF-mul00006850;FF-mul00006859;FF-mul00007157;FF-mul00007373;FF-mul00008482;FF-mul00008483;FF-mul000…
GO:0009791	post-embryonic development	11.966	0.012	Biological Process	0.313743	0.725223	14	1160	FF-mul00000575;FF-mul00000618;FF-mul00002682;FF-mul00006446;FF-mul00006793;FF-mul00006795;FF-mul00007157;FF-mul00008102;FF-mul00014033;FF-mul00014034;FF-mul00018712;FF-mul00020834;FF-mul00024138;FF-mul00024139
GO:0004713	protein tyrosine kinase activity	1.961	0.018	Molecular Function	0.31515	0.617271	2	112	FF-mul00016343;FF-mul00020965
GO:1900182	positive regulation of protein localization to nucleus	1.709	0.018	Biological Process	0.315913	0.728665	2	110	FF-mul00006784;FF-mul00021010
GO:0007631	feeding behavior	3.419	0.015	Biological Process	0.315961	0.728665	4	274	FF-mul00006793;FF-mul00006795;FF-mul00024138;FF-mul00024139
GO:0006914	autophagy	5.128	0.013	Biological Process	0.316004	0.728665	6	446	FF-mul00002681;FF-mul00002728;FF-mul00006793;FF-mul00006795;FF-mul00022496;FF-mul00023864
GO:0009617	response to bacterium	6.838	0.013	Biological Process	0.316167	0.728665	8	622	FF-mul00001794;FF-mul00001837;FF-mul00002682;FF-mul00006784;FF-mul00007156;FF-mul00012444;FF-mul00024138;FF-mul00024139
GO:0051262	protein tetramerization	2.564	0.016	Biological Process	0.317435	0.728665	3	191	FF-mul00007155;FF-mul00014004;FF-mul00020965
GO:0071466	cellular response to xenobiotic stimulus	2.564	0.016	Biological Process	0.317435	0.728665	3	191	FF-mul00020681;FF-mul00020965;FF-mul00023865
GO:0007444	imaginal disc development	6.838	0.013	Biological Process	0.319276	0.728665	8	624	FF-mul00000618;FF-mul00006446;FF-mul00007157;FF-mul00008102;FF-mul00014033;FF-mul00014034;FF-mul00018978;FF-mul00020834
GO:0009145	purine nucleoside triphosphate biosynthetic process	1.709	0.018	Biological Process	0.319728	0.728665	2	111	FF-mul00007373;FF-mul00020965
GO:0044773	mitotic DNA damage checkpoint	1.709	0.018	Biological Process	0.319728	0.728665	2	111	FF-mul00005852;FF-mul00020017
GO:0044877	macromolecular complex binding	16.667	0.012	Molecular Function	0.319746	0.617271	17	1470	FF-mul00001794;FF-mul00002735;FF-mul00006850;FF-mul00006852;FF-mul00007155;FF-mul00007157;FF-mul00008102;FF-mul00014037;FF-mul00016337;FF-mul00016340;FF-mul00016343;FF-mul00020017;FF-mul00020834;FF-mul00020965;FF-mul00021010;FF-mul00024138;FF-mul00024139
GO:0003351	epithelial cilium movement	0.855	0.027	Biological Process	0.320174	0.728665	1	37	FF-mul00006528
GO:0007135	meiosis II	0.855	0.027	Biological Process	0.320174	0.728665	1	37	FF-mul00003924
GO:0019433	triglyceride catabolic process	0.855	0.027	Biological Process	0.320174	0.728665	1	37	FF-mul00002695
GO:0030201	heparan sulfate proteoglycan metabolic process	0.855	0.027	Biological Process	0.320174	0.728665	1	37	FF-mul00000618
GO:0035090	maintenance of apical/basal cell polarity	0.855	0.027	Biological Process	0.320174	0.728665	1	37	FF-mul00018978
GO:0035872	nucleotide-binding domain, leucine rich repeat containing receptor signaling pathway	0.855	0.027	Biological Process	0.320174	0.728665	1	37	FF-mul00006784
GO:0036065	fucosylation	0.855	0.027	Biological Process	0.320174	0.728665	1	37	FF-mul00001834
GO:0039528	cytoplasmic pattern recognition receptor signaling pathway in response to virus	0.855	0.027	Biological Process	0.320174	0.728665	1	37	FF-mul00006784
GO:0043276	anoikis	0.855	0.027	Biological Process	0.320174	0.728665	1	37	FF-mul00020834
GO:0044818	mitotic G2/M transition checkpoint	0.855	0.027	Biological Process	0.320174	0.728665	1	37	FF-mul00020017
GO:0060099	regulation of phagocytosis, engulfment	0.855	0.027	Biological Process	0.320174	0.728665	1	37	FF-mul00018067
GO:0060180	female mating behavior	0.855	0.027	Biological Process	0.320174	0.728665	1	37	FF-mul00016503
GO:0070830	bicellular tight junction assembly	0.855	0.027	Biological Process	0.320174	0.728665	1	37	FF-mul00020834
GO:2000425	regulation of apoptotic cell clearance	0.855	0.027	Biological Process	0.320174	0.728665	1	37	FF-mul00018067
GO:0031503	protein complex localization	3.419	0.014	Biological Process	0.320662	0.729286	4	276	FF-mul00006793;FF-mul00006795;FF-mul00012575;FF-mul00014037
GO:0097485	neuron projection guidance	5.983	0.013	Biological Process	0.321751	0.731272	7	537	FF-mul00002681;FF-mul00007157;FF-mul00020834;FF-mul00023865;FF-mul00023868;FF-mul00024138;FF-mul00024139
GO:0016405	CoA-ligase activity	0.98	0.026	Molecular Function	0.321991	0.617271	1	38	FF-mul00002695
GO:0031593	polyubiquitin binding	0.98	0.026	Molecular Function	0.321991	0.617271	1	38	FF-mul00001837
GO:0035064	methylated histone binding	0.98	0.026	Molecular Function	0.321991	0.617271	1	38	FF-mul00020017
GO:0043027	cysteine-type endopeptidase inhibitor activity involved in apoptotic process	0.98	0.026	Molecular Function	0.321991	0.617271	1	38	FF-mul00006784
GO:0051046	regulation of secretion	8.547	0.012	Biological Process	0.322512	0.73251	10	805	FF-mul00002681;FF-mul00006306;FF-mul00012444;FF-mul00014006;FF-mul00014033;FF-mul00014034;FF-mul00016343;FF-mul00020018;FF-mul00024138;FF-mul00024139
GO:0047485	protein N-terminus binding	1.961	0.018	Molecular Function	0.322632	0.617271	2	114	FF-mul00001836;FF-mul00006784
GO:0061134	peptidase regulator activity	1.961	0.018	Molecular Function	0.322632	0.617271	2	114	FF-mul00006784;FF-mul00007155
GO:0010605	negative regulation of macromolecule metabolic process	23.077	0.011	Biological Process	0.32473	0.734625	27	2373	FF-mul00001456;FF-mul00001794;FF-mul00001837;FF-mul00002728;FF-mul00002729;FF-mul00002735;FF-mul00003922;FF-mul00006402;FF-mul00006446;FF-mul00006740;FF-mul00006784;FF-mul00006859;FF-mul00007155;FF-mul00007157;FF-mul00012444;FF-mul00014033;FF-mul00014034;FF-mul00014037;FF-mul00018978;FF-mul00019758;FF-mul00020017;FF-mul00020965;FF-mul00021010;FF-mul00021864;FF-mul00022355;FF-mul00024138;FF-mul000…
GO:0006954	inflammatory response	5.128	0.013	Biological Process	0.325183	0.734625	6	451	FF-mul00001837;FF-mul00002735;FF-mul00006784;FF-mul00007155;FF-mul00014033;FF-mul00014034
GO:0015749	monosaccharide transport	2.564	0.015	Biological Process	0.325963	0.734625	3	194	FF-mul00006154;FF-mul00020678;FF-mul00020965
GO:1901991	negative regulation of mitotic cell cycle phase transition	2.564	0.015	Biological Process	0.325963	0.734625	3	194	FF-mul00005852;FF-mul00006740;FF-mul00020017
GO:0006677	glycosylceramide metabolic process	0.855	0.026	Biological Process	0.32724	0.734625	1	38	FF-mul00006786
GO:0010288	response to lead ion	0.855	0.026	Biological Process	0.32724	0.734625	1	38	FF-mul00006433
GO:0034383	low-density lipoprotein particle clearance	0.855	0.026	Biological Process	0.32724	0.734625	1	38	FF-mul00002682
GO:0035337	fatty-acyl-CoA metabolic process	0.855	0.026	Biological Process	0.32724	0.734625	1	38	FF-mul00002695
GO:0045979	positive regulation of nucleoside metabolic process	0.855	0.026	Biological Process	0.32724	0.734625	1	38	FF-mul00020965
GO:0070266	necroptotic process	0.855	0.026	Biological Process	0.32724	0.734625	1	38	FF-mul00006784
GO:0090503	RNA phosphodiester bond hydrolysis, exonucleolytic	0.855	0.026	Biological Process	0.32724	0.734625	1	38	FF-mul00001456
[truncated: 2,362 more rows]
