# Supplementary material for: Signatures of selection in Mulinia lateralis underpinning its rapid adaptation to laboratory conditions
Source: Evol Appl. 2024 Feb 14;17(2):e13657. doi: 10.1111/eva.13657 (PMC10866071; doi:10.1111/eva.13657)
Supplement: Supplementary file 11 — Supplementary sheet 5. KEGG pathways of the selected genes in Mulinia lateralis. [file EVA-17-e13657-s007.xlsx]

## Sheet: Sheet1
ID	Descrption	num	per	ratio	KEGG_A_class	KEGG_B_class	Pvalue	Qvalue	Pathway ID	bg_num	Genes
ko00130	Ubiquinone and other terpenoid-quinone biosynthesis	3	8.108	0.158	Metabolism	Metabolism of cofactors and vitamins	0.00036267	0.0301016	ko00130	19	FF-mul00002694;FF-mul00002695;FF-mul00002696
ko03320	PPAR signaling pathway	3	8.108	0.061	Organismal Systems	Endocrine system	0.00589334	0.244574	ko03320	49	FF-mul00000619;FF-mul00000651;FF-mul00002693
ko01212	Fatty acid metabolism	3	8.108	0.047	Metabolism	Global and overview maps	0.0123253	0.291913	ko01212	64	FF-mul00000619;FF-mul00000651;FF-mul00002693
ko00061	Fatty acid biosynthesis	2	5.405	0.08	Metabolism	Lipid metabolism	0.015174	0.291913	ko00061	25	FF-mul00000619;FF-mul00002693
ko04216	Ferroptosis	2	5.405	0.074	Cellular Processes	Cell growth and death	0.0175851	0.291913	ko04216	27	FF-mul00000619;FF-mul00002693
ko04979	Cholesterol metabolism	2	5.405	0.061	Organismal Systems	Digestive system	0.0257086	0.355636	ko04979	33	FF-mul00002682;FF-mul00018710
ko00071	Fatty acid degradation	2	5.405	0.056	Metabolism	Lipid metabolism	0.0302414	0.358577	ko00071	36	FF-mul00000619;FF-mul00002693
ko04920	Adipocytokine signaling pathway	2	5.405	0.049	Organismal Systems	Endocrine system	0.0384406	0.398821	ko04920	41	FF-mul00000619;FF-mul00002693
ko00561	Glycerolipid metabolism	2	5.405	0.044	Metabolism	Lipid metabolism	0.0455409	0.400558	ko00561	45	FF-mul00004921;FF-mul00005852
ko04919	Thyroid hormone signaling pathway	3	8.108	0.027	Organismal Systems	Endocrine system	0.0503273	0.400558	ko04919	110	FF-mul00019677;FF-mul00021010;FF-mul00021467
ko01522	Endocrine resistance	2	5.405	0.041	Human Diseases	Drug resistance	0.053086	0.400558	ko01522	49	FF-mul00021010;FF-mul00021467
ko05414	Dilated cardiomyopathy (DCM)	2	5.405	0.035	Human Diseases	Cardiovascular diseases	0.0693856	0.456701	ko05414	57	FF-mul00016343;FF-mul00020834
ko04391	Hippo signaling pathway -fly	2	5.405	0.033	Environmental Information Processing	Signal transduction	0.0758753	0.456701	ko04391	60	FF-mul00000576;FF-mul00008102
ko05410	Hypertrophic cardiomyopathy (HCM)	2	5.405	0.033	Human Diseases	Cardiovascular diseases	0.0780808	0.456701	ko05410	61	FF-mul00016343;FF-mul00020834
ko03015	mRNA surveillance pathway	2	5.405	0.031	Genetic Information Processing	Translation	0.0848178	0.456701	ko03015	64	FF-mul00012575;FF-mul00014037
ko04974	Protein digestion and absorption	3	8.108	0.022	Organismal Systems	Digestive system	0.0880387	0.456701	ko04974	139	FF-mul00016341;FF-mul00019677;FF-mul00023745
ko03008	Ribosome biogenesis in eukaryotes	2	5.405	0.029	Genetic Information Processing	Translation	0.0987984	0.482369	ko03008	70	FF-mul00023560;FF-mul00023561
ko04361	Axon regeneration	2	5.405	0.026	Organismal Systems	Development and regeneration	0.118367	0.511115	ko04361	78	FF-mul00005852;FF-mul00021467
ko05140	Leishmaniasis	1	2.703	0.059	Human Diseases	Infectious diseases	0.122093	0.511115	ko05140	17	FF-mul00020834
ko04392	Hippo signaling pathway - multiple species	1	2.703	0.053	Environmental Information Processing	Signal transduction	0.135466	0.511115	ko04392	19	FF-mul00000576
ko04610	Complement and coagulation cascades	1	2.703	0.053	Organismal Systems	Immune system	0.135466	0.511115	ko04610	19	FF-mul00007155
ko00592	alpha-Linolenic acid metabolism	1	2.703	0.045	Metabolism	Lipid metabolism	0.155154	0.511115	ko00592	22	FF-mul00000651
ko01040	Biosynthesis of unsaturated fatty acids	1	2.703	0.043	Metabolism	Lipid metabolism	0.161619	0.511115	ko01040	23	FF-mul00000651
ko04146	Peroxisome	2	5.405	0.021	Cellular Processes	Transport and catabolism	0.162702	0.511115	ko04146	95	FF-mul00000619;FF-mul00002693
ko04975	Fat digestion and absorption	1	2.703	0.04	Organismal Systems	Digestive system	0.174406	0.511115	ko04975	25	FF-mul00004921
ko01200	Carbon metabolism	2	5.405	0.02	Metabolism	Global and overview maps	0.179022	0.511115	ko01200	101	FF-mul00007373;FF-mul00020681
ko03430	Mismatch repair	1	2.703	0.038	Genetic Information Processing	Replication and repair	0.180727	0.511115	ko03430	26	FF-mul00020017
ko00051	Fructose and mannose metabolism	1	2.703	0.036	Metabolism	Carbohydrate metabolism	0.19323	0.511115	ko00051	28	FF-mul00000197
ko04512	ECM-receptor interaction	2	5.405	0.019	Environmental Information Processing	Signaling molecules and interaction	0.195594	0.511115	ko04512	107	FF-mul00016341;FF-mul00020834
ko04137	Mitophagy - animal	1	2.703	0.034	Cellular Processes	Transport and catabolism	0.199411	0.511115	ko04137	29	FF-mul00023864
ko04514	Cell adhesion molecules (CAMs)	1	2.703	0.033	Environmental Information Processing	Signaling molecules and interaction	0.205547	0.511115	ko04514	30	FF-mul00020834
ko04962	Vasopressin-regulated water reabsorption	1	2.703	0.033	Organismal Systems	Excretory system	0.205547	0.511115	ko04962	30	FF-mul00001836
ko04658	Th1 and Th2 cell differentiation	1	2.703	0.032	Organismal Systems	Immune system	0.211637	0.511115	ko04658	31	FF-mul00021467
ko05020	Prion diseases	1	2.703	0.032	Human Diseases	Neurodegenerative diseases	0.211637	0.511115	ko05020	31	FF-mul00021467
ko05165	Human papillomavirus infection	3	8.108	0.014	Human Diseases	Infectious diseases	0.219796	0.511115	ko05165	213	FF-mul00016341;FF-mul00020834;FF-mul00021467
ko00040	Pentose and glucuronate interconversions	1	2.703	0.03	Metabolism	Carbohydrate metabolism	0.22368	0.511115	ko00040	33	FF-mul00014004
ko04320	Dorso-ventral axis formation	1	2.703	0.029	Organismal Systems	Development	0.229634	0.511115	ko04320	34	FF-mul00021467
ko05016	Huntington disease	3	8.108	0.014	Human Diseases	Neurodegenerative diseases	0.234004	0.511115	ko05016	220	FF-mul00001836;FF-mul00002728;FF-mul00019170
ko05222	Small cell lung cancer	1	2.703	0.028	Human Diseases	Cancers	0.24141	0.51377	ko05222	36	FF-mul00020834
ko05412	Arrhythmogenic right ventricular cardiomyopathy (ARVC)	1	2.703	0.025	Human Diseases	Cardiovascular diseases	0.264438	0.527355	ko05412	40	FF-mul00020834
ko01100	Metabolic pathways	12	32.432	0.009	Metabolism	Global and overview maps	0.278653	0.527355	ko01100	1309	FF-mul00000197;FF-mul00000619;FF-mul00000651;FF-mul00002693;FF-mul00002694;FF-mul00002695;FF-mul00002696;FF-mul00004921;FF-mul00005852;FF-mul00007373;FF-mul00014004;FF-mul00020681
ko03460	Fanconi anemia pathway	1	2.703	0.023	Genetic Information Processing	Replication and repair	0.281262	0.527355	ko03460	43	FF-mul00006400
ko04972	Pancreatic secretion	1	2.703	0.023	Organismal Systems	Digestive system	0.281262	0.527355	ko04972	43	FF-mul00004921
ko05210	Colorectal cancer	1	2.703	0.023	Human Diseases	Cancers	0.281262	0.527355	ko05210	43	FF-mul00020017
ko05145	Toxoplasmosis	1	2.703	0.023	Human Diseases	Infectious diseases	0.286786	0.527355	ko05145	44	FF-mul00020834
ko00010	Glycolysis / Gluconeogenesis	1	2.703	0.022	Metabolism	Carbohydrate metabolism	0.292269	0.527355	ko00010	45	FF-mul00007373
ko00260	Glycine, serine and threonine metabolism	1	2.703	0.02	Metabolism	Amino acid metabolism	0.319074	0.555568	ko00260	50	FF-mul00020681
ko04670	Leukocyte transendothelial migration	1	2.703	0.02	Organismal Systems	Immune system	0.324315	0.555568	ko04670	51	FF-mul00020834
ko05131	Shigellosis	2	5.405	0.013	Human Diseases	Infectious diseases	0.32884	0.555568	ko05131	154	FF-mul00002728;FF-mul00020834
ko04330	Notch signaling pathway	1	2.703	0.019	Environmental Information Processing	Signal transduction	0.33468	0.555568	ko04330	53	FF-mul00021467
ko05200	Pathways in cancer	3	8.108	0.011	Human Diseases	Cancers	0.351848	0.556828	ko05200	276	FF-mul00020017;FF-mul00020834;FF-mul00021467
ko04611	Platelet activation	1	2.703	0.018	Organismal Systems	Immune system	0.354947	0.556828	ko04611	57	FF-mul00020834
ko04714	Thermogenesis	2	5.405	0.012	Organismal Systems	Environmental adaptation	0.356942	0.556828	ko04714	164	FF-mul00000619;FF-mul00002693
ko04360	Axon guidance	1	2.703	0.017	Organismal Systems	Development	0.369752	0.556828	ko04360	60	FF-mul00020834
ko04390	Hippo signaling pathway	1	2.703	0.016	Environmental Information Processing	Signal transduction	0.379438	0.556828	ko04390	62	FF-mul00000576
ko05017	Spinocerebellar ataxia	1	2.703	0.016	Human Diseases	Neurodegenerative disease	0.384227	0.556828	ko05017	63	FF-mul00002728
ko04510	Focal adhesion	2	5.405	0.011	Cellular Processes	Cellular community - eukaryotes	0.384663	0.556828	ko04510	174	FF-mul00016341;FF-mul00020834
ko00270	Cysteine and methionine metabolism	1	2.703	0.015	Metabolism	Amino acid metabolism	0.393696	0.556828	ko00270	65	FF-mul00020681
ko05224	Breast cancer	1	2.703	0.015	Human Diseases	Cancers	0.407635	0.556828	ko05224	68	FF-mul00021467
ko01524	Platinum drug resistance	1	2.703	0.014	Human Diseases	Drug resistance	0.416754	0.556828	ko01524	70	FF-mul00020017
ko03018	RNA degradation	1	2.703	0.014	Genetic Information Processing	Folding, sorting and degradation	0.421262	0.556828	ko03018	71	FF-mul00001456
ko05100	Bacterial invasion of epithelial cells	1	2.703	0.014	Human Diseases	Infectious diseases	0.421262	0.556828	ko05100	71	FF-mul00020834
ko04151	PI3K-Akt signaling pathway	2	5.405	0.011	Environmental Information Processing	Signal transduction	0.422653	0.556828	ko04151	188	FF-mul00016341;FF-mul00020834
ko05231	Choline metabolism in cancer	1	2.703	0.014	Human Diseases	Cancers	0.430177	0.557885	ko05231	73	FF-mul00005852
ko01230	Biosynthesis of amino acids	1	2.703	0.013	Metabolism	Global and overview maps	0.438958	0.560515	ko01230	75	FF-mul00020681
ko05135	Yersinia infection	1	2.703	0.012	Human Diseases	Infectious disease: bacterial	0.464518	0.580587	ko05135	81	FF-mul00020834
ko04072	Phospholipase D signaling pathway	1	2.703	0.012	Environmental Information Processing	Signal transduction	0.468666	0.580587	ko04072	82	FF-mul00005852
ko04810	Regulation of actin cytoskeleton	1	2.703	0.012	Cellular Processes	Cell motility	0.480925	0.587011	ko04810	85	FF-mul00020834
ko00564	Glycerophospholipid metabolism	1	2.703	0.011	Metabolism	Lipid metabolism	0.500747	0.593743	ko00564	90	FF-mul00005852
ko04530	Tight junction	1	2.703	0.011	Cellular Processes	Cellular community - eukaryotes	0.500747	0.593743	ko04530	90	FF-mul00020834
ko04745	Phototransduction - fly	1	2.703	0.011	Organismal Systems	Sensory system	0.519832	0.60769	ko04745	95	FF-mul00022497
ko05133	Pertussis	1	2.703	0.01	Human Diseases	Infectious diseases	0.53094	0.607818	ko05133	98	FF-mul00020834
ko05206	MicroRNAs in cancer	1	2.703	0.01	Human Diseases	Cancers	0.534586	0.607818	ko05206	99	FF-mul00021467
ko04140	Autophagy - animal	1	2.703	0.009	Cellular Processes	Transport and catabolism	0.562785	0.631231	ko04140	107	FF-mul00002728
ko05167	Kaposi sarcoma-associated herpesvirus infection	1	2.703	0.009	Human Diseases	Infectious diseases	0.576253	0.63772	ko05167	111	FF-mul00002728
ko04070	Phosphatidylinositol signaling system	1	2.703	0.008	Environmental Information Processing	Signal transduction	0.608183	0.6642	ko04070	121	FF-mul00005852
ko05205	Proteoglycans in cancer	1	2.703	0.008	Human Diseases	Cancers	0.626204	0.674999	ko05205	127	FF-mul00020834
ko05130	Pathogenic Escherichia coli infection	1	2.703	0.007	Human Diseases	Infectious diseases	0.662525	0.704995	ko05130	140	FF-mul00020834
ko05168	Herpes simplex infection	1	2.703	0.007	Human Diseases	Infectious diseases	0.685635	0.72035	ko05168	149	FF-mul00022354
ko04015	Rap1 signaling pathway	1	2.703	0.007	Environmental Information Processing	Signal transduction	0.695404	0.721482	ko04015	153	FF-mul00020834
ko04145	Phagosome	1	2.703	0.006	Cellular Processes	Transport and catabolism	0.754037	0.765203	ko04145	180	FF-mul00020834
ko04142	Lysosome	1	2.703	0.006	Cellular Processes	Transport and catabolism	0.755983	0.765203	ko04142	181	FF-mul00002682
ko05010	Alzheimer disease	1	2.703	0.004	Human Diseases	Neurodegenerative diseases	0.850171	0.850171	ko05010	242	FF-mul00002728
