# Supplementary material for: Signatures of selection in Mulinia lateralis underpinning its rapid adaptation to laboratory conditions
Source: Evol Appl. 2024 Feb 14;17(2):e13657. doi: 10.1111/eva.13657 (PMC10866071; doi:10.1111/eva.13657)
Supplement: Supplementary file 12 — Supplementary sheet 6. Relative expression of GAL3ST1, IFT88, and TSSK2 in gonad tissues of G0 and G6 generations. [file EVA-17-e13657-s004.xlsx]

## Sheet: IFT88
			Male	Female
	G0	S1	0.001366	0.000233
		S2	0.001341	0.000285
		S3	0.001599	0.00025
	G6	S4	0.00615	0.001029
		S5	0.004098	0.001183
		S6	0.00598	0.000957

## Sheet: TSSK2
			Male	Female
	G0	S1	0.008695	1.26226e-05
		S2	0.008165	1.37e-05
		S3	0.00843	1.29e-05
	G6	S4	0.0209757	1.01e-05
		S5	0.026803	1.49e-05
		S6	0.021389	1.37e-05

## Sheet: GAL3ST1
			Male	Female
	G0	S1	9.18e-05	4.28274e-05
		S2	0.00014	4.42e-05
		S3	0.000125	4.28682e-05
	G6	S4	0.000217	7.36e-05
		S5	0.000105	0.000108
		S6	0.000142	5.77e-05
